# Supplementary material for: Gene expression regional differences in human subcutaneous adipose tissue
Source: BMC Genomics. 2017 Feb 23;18:202. doi: 10.1186/s12864-017-3564-2 (PMC5324328; doi:10.1186/s12864-017-3564-2)
Supplement: Additional file 1: — Microarray complete dataset (normalized). (XLSX 7797 kb) [file 12864_2017_3564_MOESM1_ESM.xlsx]

## Sheet: Foglio1
ProbeNameAgilent	Subject 1 - ASAT (normalized)	Subject 1 - GSAT (normalized)	Subject 2 - ASAT (normalized)	Subject 2 - GSAT (normalized)	Subject 3 - ASAT (normalized)	Subject 3 - GSAT (normalized)	Subject 4 - ASAT (normalized)	Subject 4 - GSAT (normalized)	Subject 5 - ASAT (normalized)	Subject 5 - GSAT (normalized)	Subject 6 - ASAT (normalized)	Subject 6 - GSAT (normalized)	Subject 7 - ASAT (normalized)	Subject 7 - GSAT (normalized)	Subject 8 - ASAT (normalized)	Subject 8 - GSAT (normalized)
A_23_P326296	8.27387	8.14532	8.2485	8.15022	8.21483	7.98401	8.45279	7.75503	8.20641	8.45876	8.8247	8.24626	7.72389	8.13927	8.20573	8.09745
A_24_P287941	7.24577	7.20452	7.79575	7.08608	6.47716	6.67441	7.07113	7.30279	7.53503	7.06135	6.73702	7.03569	7.08361	7.42886	7.11151	6.9728
A_24_P325046	4.30284	4.33488	3.97663	3.60418	4.64757	4.66561	4.24865	4.71061	3.83285	4.35916	4.48387	4.24493	4.99554	4.24943	4.46031	4.23328
A_23_P200404	10.664	11.1105	10.8871	11.592	10.5758	11.0352	10.54	10.8239	11.4373	11.4591	10.3844	10.8817	10.7819	10.9865	10.6797	10.8547
A_19_P00800513	8.034	8.64492	7.98938	8.47193	8.56893	8.57501	8.23519	8.47601	8.20952	8.38208	8.41338	8.03595	8.65669	8.27275	8.1322	8.29298
A_23_P15619	1.56158	1.58373	1.67428	2.42777	1.68606	1.63916	1.75553	1.67539	2.05853	1.57853	1.57897	1.45981	1.64534	1.70727	2.47732	1.95972
A_33_P3402354	4.79268	4.37336	4.6422	4.71853	4.78504	5.11034	4.67861	4.97309	4.84963	4.75895	4.53797	4.93707	5.12125	4.59713	5.01013	5.16603
A_33_P3338798	1.77382	1.57386	1.51867	1.58624	1.67191	1.62644	1.73501	1.65889	1.94486	1.57231	1.57004	1.70768	2.35841	1.6982	3.87768	3.33559
A_32_P98683	10.3631	10.2941	10.3536	10.5892	10.508	10.0896	10.4674	10.3536	10.2251	10.473	10.8528	10.513	10.144	10.2856	10.1757	10.2737
A_23_P137543	9.60601	9.78782	9.89344	9.75756	9.90186	9.70629	9.90363	9.58827	9.64015	9.85547	10.095	9.86785	9.65412	9.69163	9.82577	9.76995
A_19_P00803040	6.54512	6.89168	6.5415	6.90342	6.64439	6.74543	6.67526	6.6775	6.63788	6.78211	6.03382	6.48859	7.11257	6.47468	6.41886	6.63612
A_23_P117852	3.24954	3.74381	4.14815	1.88007	4.09453	2.19758	1.59084	2.12902	2.87622	2.95777	3.71955	3.40464	2.45968	2.47155	5.08252	1.81085
A_33_P3285585	1.53641	1.54847	1.50161	1.56757	1.63696	3.16126	1.68502	1.61675	1.60718	1.55119	1.54711	1.46569	1.61413	1.6669	2.24718	3.76824
A_24_P328231	4.87169	4.57831	4.93359	5.3529	5.53106	5.31856	5.7841	4.64702	5.56878	5.4455	6.45397	5.05235	4.70869	5.22065	5.28758	5.18648
A_33_P3415668	1.52913	1.53768	1.49482	1.5565	6.3005	1.5849	1.66794	1.60092	1.59843	1.54072	1.53933	1.46518	1.60393	1.6531	2.177	1.78543
A_23_P73609	1.44443	1.44741	1.43235	1.76546	1.50115	1.49276	1.51621	1.48534	1.47754	1.44324	1.45525	1.43969	1.48754	1.49597	1.58897	2.58856
A_24_P186124	8.68778	8.8919	9.07188	8.84214	9.18988	9.18688	9.31598	9.29765	9.11287	8.65387	8.65473	8.46389	9.13638	8.99392	9.10307	9.15408
A_23_P369983	9.78782	9.73447	9.84232	9.52196	10.4969	9.95594	9.99282	9.49054	9.80551	9.73281	9.7521	9.85699	9.91645	9.43743	9.92205	9.70874
A_23_P325676	5.06277	5.34389	5.0247	5.5613	5.6968	3.9218	5.58961	4.8437	4.99079	5.03533	5.96923	5.27505	5.1443	5.65133	5.34692	4.66399
A_24_P37441	8.43715	8.42401	8.53725	9.28603	8.64549	8.08477	7.92527	8.13123	9.21515	8.81177	8.27454	8.30665	8.33354	8.48378	8.23238	8.14185
A_23_P20980	10.66	10.5272	10.469	11.3035	10.8193	10.623	11.0304	10.0002	10.872	10.967	11.7741	10.9986	10.1933	10.8282	10.7574	10.8364
A_23_P109184	1.4818	3.236	3.61388	1.66745	1.4998	1.51326	1.52421	2.00226	1.61093	1.50677	1.48989	1.69758	3.26126	4.37075	1.65534	1.91312
A_23_P123265	7.96529	8.11443	7.92654	8.28997	8.16471	8.16373	8.37952	8.3577	8.27987	8.42677	8.56027	8.25235	8.32933	8.35641	8.25207	8.39406
A_23_P339687	9.87714	10.1743	10.0022	9.68055	9.72473	10.1403	9.94776	9.88159	9.94776	9.39905	9.29078	9.51757	9.9465	9.74834	9.55611	9.93456
A_23_P25030	3.39943	1.97501	2.20991	2.70112	2.35997	1.42777	1.44832	1.43933	2.42722	2.40902	2.09928	2.99973	1.71895	2.78855	1.52845	1.47933
A_23_P252981	4.56488	3.97444	2.89433	3.51046	4.62413	3.64468	3.42051	2.68075	4.57414	4.35868	4.23224	4.26777	5.07425	5.07974	4.74434	2.19155
A_23_P200829	9.46322	9.43782	9.50646	9.79496	10.9854	9.25093	9.31288	9.76032	9.32627	9.25832	8.79547	9.60171	9.42194	9.59862	8.78934	9.09384
A_23_P105144	8.80548	7.66455	6.95799	8.79072	8.73338	8.64004	8.76893	9.0598	8.20519	8.50299	10.0441	9.76272	7.51658	7.74914	9.77705	9.73447
A_33_P3265699	1.46889	1.46766	1.44306	1.49261	1.53288	1.51175	1.55774	1.51535	1.51906	1.47496	1.48483	1.4414	1.96632	1.54402	1.71793	1.56636
A_23_P105227	6.29757	6.15207	6.0186	6.63634	5.96192	6.65143	6.91237	6.49343	6.74443	6.72192	6.94001	6.55531	6.4074	6.64933	6.82987	6.91729
A_24_P918907	3.33812	1.45996	3.69993	2.37254	3.03277	2.48784	3.2215	3.11467	3.5441	2.57159	3.45786	3.21889	3.12967	2.981	3.70069	1.55321
A_33_P3411907	3.40714	2.61126	2.67299	3.11304	2.2308	4.63812	3.38237	1.52405	4.27053	2.57369	3.62907	3.24452	2.36886	2.68566	4.00972	4.0995
A_19_P00800449	8.89614	10.0218	9.19713	9.7978	10.0896	10.2453	9.34171	9.16194	9.37991	9.6311	7.79863	9.02451	10.009	9.24652	9.68382	9.76827
A_33_P3293925	5.64409	6.11105	5.67452	6.69428	5.60846	5.96666	6.74944	6.65293	6.36152	6.47934	6.82092	6.51776	6.07582	6.25851	5.82063	6.06237
A_23_P97700	15.6256	14.822	15.6757	14.9075	15.2497	14.8977	15.3603	15.8202	16.5644	16.084	15.4734	15.7587	15.4569	16.0192	15.7522	15.2877
A_19_P00803753	1.44237	1.44015	2.14097	2.37276	2.20201	1.48483	1.5266	1.4864	1.49384	1.63819	1.68682	1.42653	3.36715	1.51466	1.62198	1.52156
A_19_P00323062	5.06799	5.98087	5.00823	5.07078	5.27169	5.86426	5.30889	5.46661	5.36346	5.25787	4.56857	4.4372	5.93106	5.15953	5.9734	6.15311
A_23_P19164	10.1035	10.1469	10.2124	10.0645	9.7978	10.1849	9.91913	10.1621	9.93851	10.1889	9.75048	10.1207	10.44	10.146	10.1607	10.2831
A_23_P115955	11.6993	11.4437	11.5304	11.7687	11.1974	11.442	11.3933	11.2997	11.4508	11.3919	11.1994	11.2406	11.3018	11.0692	11.3236	11.4548
A_19_P00318154	2.00964	2.10351	2.55403	1.97303	1.49421	1.46942	1.51264	5.11789	1.47833	2.12989	1.45375	1.96483	2.09651	1.97958	1.586	1.5001
A_33_P3343812	4.46031	4.53539	4.80314	4.71263	4.98638	4.81869	4.49108	4.92399	4.71015	4.04682	5.18196	4.2309	4.2356	4.92701	4.59103	4.91847
A_23_P101392	6.10367	5.934	6.63865	6.37391	5.85334	6.74697	6.65818	6.18552	6.08294	6.52273	6.84916	6.29557	6.36595	6.12685	6.50063	6.57994
A_24_P303080	7.18753	6.96707	7.37915	7.04753	7.12988	6.89135	7.03348	7.36769	7.11662	6.81627	6.79307	7.18413	7.48057	7.11723	6.99635	7.09373
A_33_P3525263	1.61266	1.41387	1.39517	1.7937	6.35857	1.45625	1.4995	1.4623	2.15264	1.42519	2.09959	1.56567	3.2531	2.39759	1.5611	1.48013
A_32_P95914	5.78798	5.92789	6.11269	5.21304	5.59712	4.74803	5.51486	5.79825	6.09277	6.12788	5.28861	5.64275	5.85218	5.58293	5.45751	4.95524
A_32_P705474	1.9608	1.40774	1.65068	1.43476	1.4779	1.45004	1.49397	1.4567	1.45999	1.42059	1.4403	1.49338	1.46023	1.47609	1.54938	1.46932
A_23_P86315	2.43713	1.53942	1.5104	1.58195	1.67275	2.30573	1.80234	1.77026	1.61266	1.54929	1.57593	1.50182	1.59958	1.66794	2.30339	1.86188
A_33_P3344521	3.28717	1.40281	1.38446	1.42885	2.24211	4.40497	2.53123	1.60105	1.45468	1.41558	1.43729	2.49212	3.45506	1.46991	1.53993	2.38837
A_23_P11070	1.69221	1.85782	1.43085	1.4727	1.47183	1.47011	1.48958	1.47991	1.5883	1.42955	1.88792	1.44179	1.46283	1.47801	1.56766	1.49333
A_19_P00802601	7.40489	7.37478	7.69614	7.71375	6.98658	7.58032	7.32874	7.53594	8.0353	7.84183	7.43754	8.18813	7.88775	7.69558	7.49603	7.51815
A_33_P3222341	4.79633	4.90348	4.26366	4.97565	4.0171	4.54582	4.99502	4.43279	5.4611	5.04497	5.80434	5.14271	4.70139	4.87455	4.05826	4.71085
A_19_P00802615	3.82967	2.55261	3.61503	2.78766	3.6252	3.40765	3.9666	2.92804	3.35128	3.19796	2.77701	3.63416	3.98448	3.78829	3.79187	3.70324
A_33_P3216570	6.72019	6.35941	5.67427	7.41105	3.78829	5.57144	7.6969	8.19151	7.5267	6.08733	8.59083	6.8484	5.64715	8.04051	5.1959	8.10676
A_23_P143190	3.42456	3.56225	3.59271	3.01977	3.87086	3.6733	3.11813	4.11542	3.51352	3.41376	3.81965	3.7487	3.62827	3.96389	3.60613	2.82974
A_33_P3331996	3.13535	3.22502	2.79411	3.1935	1.45753	3.36068	2.57732	3.75108	3.30666	3.56599	3.04407	2.79246	2.20147	4.07558	1.51239	2.7432
A_23_P107051	7.03079	7.09581	6.75559	8.83261	6.98566	7.1819	7.50862	8.05889	6.83335	7.11938	6.811	7.04778	7.31607	6.96707	6.44771	6.89342
A_24_P410587	11.4241	11.0942	11.3633	11.3298	10.7163	10.9888	11.0504	11.1481	11.467	11.3618	10.9757	11.1802	11.1087	11.0449	10.9352	11.2461
A_33_P3740427	1.38965	1.38233	1.36294	1.40504	1.45327	2.57276	2.35234	1.43758	1.96325	1.39601	1.42653	1.9173	2.24104	1.44295	1.50526	1.43069
A_24_P414712	4.75707	5.06363	5.36702	5.95874	4.68971	4.30373	4.89729	4.76437	5.32648	4.44396	4.98335	4.89317	5.07974	5.7698	4.50908	4.46554
A_24_P174755	8.4363	8.01848	7.97742	7.91513	7.9414	7.62813	7.64185	8.15748	8.45731	7.90029	7.17377	7.76711	7.42066	7.69042	7.09117	7.02876
A_33_P3227284	11.6564	11.1632	11.5521	10.9309	11.166	11.1921	11.5236	11.6269	11.6013	11.1873	11.0766	11.3422	11.1466	11.438	10.8044	11.1298
A_33_P3269806	7.63896	7.73321	7.89175	7.1914	7.11509	7.25323	7.60587	7.75703	7.53985	7.61161	7.32626	7.9206	7.95984	7.74639	7.40162	7.65493
A_23_P502464	3.63194	1.9017	2.82372	5.27058	4.29583	4.03001	4.95801	4.33296	4.44991	3.29012	4.07687	4.10052	3.02667	2.76468	3.81855	3.83329
A_19_P00326456	1.38493	1.37592	1.3605	1.97915	1.45034	1.41533	1.46788	1.43853	1.42365	1.39112	1.42803	1.3803	1.4182	1.43641	1.5017	1.42507
A_23_P23646	4.45675	5.42122	4.59506	5.18218	4.30131	4.89065	4.70381	4.49594	4.03615	4.53253	4.64012	5.09832	4.9071	5.17455	5.19541	5.59276
A_23_P129856	8.10029	8.53321	8.5587	8.89388	7.63576	8.06949	8.36397	7.44032	7.9198	8.17679	8.72654	8.15832	7.9206	8.23492	8.33027	8.48198
A_23_P75647	5.29415	5.51773	5.27752	5.80485	5.18265	4.87407	5.15953	4.85617	5.28519	5.44917	6.12295	5.43187	4.26927	5.64547	5.13108	5.66828
A_19_P00803910	1.38565	1.37546	1.70288	1.39716	1.45233	1.41564	1.4709	1.44233	1.42324	1.74575	1.43256	1.3817	1.42881	1.4347	1.50561	2.8628
A_33_P3304092	5.944	1.37577	1.92822	2.86038	1.45331	1.41616	1.47244	1.4435	1.8493	1.75809	3.51298	1.38257	2.16999	1.43473	1.96574	2.81935
A_33_P3405728	8.40993	9.26609	9.18454	10.0173	7.95064	9.00624	7.11696	7.93421	9.7695	9.12985	7.43021	9.61357	9.00449	9.45889	7.39146	9.13047
A_32_P16258	7.3889	7.37188	7.42857	6.77452	7.1289	6.93604	6.87226	6.84865	7.20565	7.07678	6.91097	7.08522	7.19695	7.06552	7.17021	7.06552
A_23_P11507	7.92368	7.86367	8.05996	7.75609	7.2981	7.45128	7.66946	7.61025	7.94198	7.84302	7.72205	7.58269	7.76289	7.75793	7.12799	7.29838
A_33_P3629247	4.77638	5.06982	4.98539	4.58212	4.70208	4.83529	4.75379	4.21941	4.76507	4.74019	5.57166	4.18983	4.34238	4.50511	1.98066	4.82076
A_23_P123308	1.45714	1.43393	1.43671	1.7432	2.10563	1.48886	1.56066	1.49966	1.4486	1.42425	1.50358	1.71921	1.67023	1.45781	1.55193	1.51406
A_23_P76799	8.05751	8.13421	8.06514	8.30619	8.15965	7.65409	7.54012	8.2104	8.22478	8.06711	7.89993	8.02862	7.83387	7.80114	7.15249	7.37626
A_33_P3305780	1.39378	1.38349	1.81018	1.40365	2.2946	2.83621	1.48501	1.45886	1.43244	1.39608	1.44617	2.02265	2.74597	1.43984	1.52896	1.4349
A_24_P333567	6.7274	6.3107	6.65293	5.59246	6.65008	6.85904	6.84493	6.10113	6.33303	6.784	6.78372	6.23164	6.60198	6.40108	6.76022	6.93147
A_33_P3232993	7.48569	7.79924	7.68236	8.00695	9.01092	7.44179	7.50172	7.33171	7.22264	7.64296	8.01235	7.67878	7.5327	7.76711	7.43597	7.50965
A_19_P00326458	8.32793	8.81746	8.37952	9.42429	9.32658	8.76969	8.33888	7.98756	8.46183	8.47819	6.99916	8.06737	8.71901	8.12394	8.53047	8.6189
A_33_P3224680	7.99309	7.9625	7.94603	8.13927	8.08162	8.14878	8.04442	8.15371	8.19723	8.01256	7.44819	8.0751	8.41632	8.12719	7.87579	7.93199
A_33_P3293913	3.82349	5.33466	2.88738	4.58033	5.35037	4.72376	4.86389	4.21894	3.03988	2.56131	1.92788	3.66364	3.25085	4.1234	5.15243	6.70882
A_33_P3362806	5.30175	5.31678	5.07236	5.75156	5.67979	5.21801	4.98812	5.32571	5.3424	5.14003	5.1961	5.67777	5.37091	5.12718	5.41384	5.46303
A_23_P209183	9.15194	8.93473	8.93341	8.83749	8.61654	8.76026	8.97582	8.64459	8.53725	8.63174	9.22746	8.78603	8.64715	8.90274	8.68494	8.77947
A_33_P3236213	1.93407	1.88007	2.1822	2.47325	1.48677	1.45046	1.84687	1.48725	2.53232	1.411	2.75578	1.41897	1.95745	1.4569	1.57877	1.4635
A_23_P141770	10.3848	10.689	10.3066	10.7199	10.556	10.7574	10.3212	10.5182	9.97183	10.3077	9.57336	10.4796	10.8162	10.1964	10.7819	10.7836
A_33_P3345225	1.41632	1.40476	1.40426	1.4266	1.49189	1.45648	1.51861	1.49569	1.45886	1.416	1.47786	1.42516	1.44061	1.46346	1.594	1.47492
A_23_P346093	7.77654	7.82903	7.69217	6.989	6.9107	6.91729	7.62284	7.39572	6.69039	7.3812	8.76625	7.63896	7.29948	7.21752	7.87895	7.03187
A_23_P203920	11.8555	12.1805	12.413	11.3848	11.3305	11.9597	12.1015	12.0629	11.8741	12.126	11.9114	11.4114	11.6822	11.5111	11.9684	12.2252
A_23_P10182	9.76389	9.65412	10.1393	9.56185	9.35708	9.84107	9.99869	10.0064	9.963	10.0098	9.92344	9.91188	10.0336	9.86334	9.86253	10.1839
A_32_P111336	1.42967	1.41667	1.41832	1.43906	1.50515	1.4711	1.53594	1.51335	1.47167	1.42623	2.3668	1.43698	1.45187	1.47583	1.64187	1.49569
A_33_P3231414	6.90095	7.25048	6.46938	5.90743	4.69973	6.39839	6.02177	6.38238	5.27429	7.02993	7.29192	6.65445	7.13229	6.87632	6.27687	6.26792
A_23_P12329	7.4783	7.95229	7.83451	8.10464	8.87287	8.27121	8.1725	8.75644	7.61161	7.89963	7.78301	7.95131	8.99666	7.85054	7.92254	7.90367
A_23_P382188	5.63256	5.47627	5.62949	5.15118	9.59783	5.80319	6.05199	5.47761	6.12097	5.89541	5.86085	5.28095	5.34717	5.3309	6.43983	6.2488
A_23_P141802	1.62682	1.47891	1.78765	1.96725	6.82209	2.61728	2.35946	1.53945	1.88449	1.73614	1.51141	1.46732	2.27155	1.96615	1.74898	2.61728
A_19_P00322761	3.62239	3.23284	3.77209	3.82845	3.17376	3.01385	3.34575	1.54173	3.81706	3.18159	3.18726	2.76571	2.45786	2.05879	1.75206	3.35408
A_23_P343808	6.66153	6.71844	6.87561	6.01838	6.76761	7.10402	7.34889	7.27826	6.26453	6.81944	7.03687	6.61514	7.25453	6.51963	6.87411	7.12142
A_23_P404965	8.59023	8.17056	8.43572	7.01778	7.64156	7.95436	8.04132	8.10064	7.84119	8.15965	7.7973	8.18492	8.08196	8.164	8.00392	8.00303
A_33_P3377346	3.13311	2.69063	2.21339	3.03004	3.67972	4.25871	3.38617	3.5439	3.25275	3.16711	3.51473	3.59534	3.49726	3.2719	1.8453	3.84144
A_19_P00810806	7.04032	5.8949	5.91292	6.1917	5.70641	5.85449	5.95792	6.15648	6.13767	6.08643	5.62038	6.79058	6.30515	6.03851	5.9468	5.71423
A_23_P29330	1.47615	1.45721	1.45494	1.47972	1.54969	1.51685	1.59859	1.57254	1.51634	1.46377	1.53756	1.47721	1.48873	1.52055	1.91165	1.5673
A_24_P935103	7.88608	8.10164	8.3672	7.98055	7.15964	7.80298	7.57486	7.84011	8.13571	7.87047	7.14733	7.93421	7.94384	8.1217	7.44009	7.81984
A_33_P3456233	8.89675	7.85533	8.40868	6.95144	8.31752	8.48139	9.1918	8.49939	7.94534	7.81478	8.49311	8.31951	8.53683	7.72928	8.74421	8.43598
A_33_P3286722	1.49506	1.47332	1.47136	1.49793	1.57189	1.53309	1.63439	2.61977	2.17651	1.479	1.55968	1.49616	1.50631	1.53848	2.08323	1.60645
A_19_P00800183	1.49924	4.35944	1.47516	1.50236	1.57837	1.53882	1.64534	1.61459	1.54367	1.48303	1.56629	1.50141	1.51038	1.54367	2.14042	1.61847
A_23_P152066	9.23239	9.08466	9.21984	8.87221	7.95984	8.68811	8.71561	9.00659	9.20279	8.92096	8.60562	9.01263	9.0335	9.20562	8.71065	8.52294
A_24_P213206	4.0585	5.66392	5.14452	5.88902	4.74692	4.72502	5.0986	4.75059	5.1509	5.38874	4.85444	5.55317	5.22624	5.57314	4.67631	5.11226
A_23_P130961	5.8397	5.18868	6.33609	4.94125	5.3771	5.59712	6.095	4.34418	6.25871	6.15469	6.76506	5.46303	6.24217	6.33573	6.35035	6.86902
A_23_P139388	7.22386	7.1707	7.32007	7.12659	6.83841	6.89316	7.00972	7.0726	7.49922	7.19429	6.96123	7.22531	7.33569	7.11373	7.06661	6.88611
A_19_P00810216	5.32139	5.41518	4.84577	5.14545	5.43593	5.07733	5.55221	4.9485	5.31988	5.02076	3.11088	4.33221	5.234	5.42229	5.18036	5.42799
A_23_P254181	4.81264	4.20102	4.9122	3.6612	5.07032	4.36022	4.44553	2.59824	4.64757	4.43332	5.57241	5.00914	4.50597	5.05235	5.21195	5.52126
A_23_P109547	8.47768	8.61181	8.66777	9.02553	8.13571	8.09196	8.50649	8.09288	8.50486	8.46507	9.01812	8.42482	8.32793	8.41858	8.2724	8.11971
A_33_P3213997	11.2913	11.636	11.7687	11.475	11.553	11.3061	11.5294	11.4591	11.7237	11.596	11.2744	11.6746	11.4584	11.8022	11.5821	11.6296
A_33_P3277826	3.02347	1.9481	3.37486	3.03988	2.31301	1.59427	1.81247	1.72102	2.89832	3.59878	3.34098	1.9379	3.11703	3.34709	2.66163	1.80883
A_23_P346265	7.624	7.4185	7.69401	7.13229	7.94896	7.61745	7.39465	7.4437	7.38495	7.40656	7.16791	7.49481	7.34405	7.46043	6.99783	7.03514
A_23_P46045	11.5111	10.8466	10.7854	11.5691	10.5993	11.218	11.0332	11.6376	11.6208	11.5755	11.1183	12.1881	10.9994	11.2714	10.7586	11.0421
A_33_P3329038	1.56814	1.53452	1.90334	2.20519	1.67089	4.58649	2.65834	2.6036	2.19861	1.68875	2.9031	1.68922	3.30802	1.63548	2.79846	2.63663
A_23_P309739	6.35089	6.17702	6.69123	6.70737	4.66329	5.5837	6.25596	6.07553	7.09452	6.79452	5.9721	6.3136	6.69734	6.9807	6.11482	5.99707
A_23_P112554	10.6096	10.5615	10.5447	10.1089	9.67547	10.4319	10.7528	10.9445	10.6046	10.5118	11.0868	10.3804	10.4985	10.5881	10.1247	10.498
A_19_P00315788	4.46162	3.82238	3.90853	4.46903	4.41561	5.48709	5.55088	5.62918	5.00484	4.88606	4.10052	5.24297	5.70329	4.98615	4.60319	4.9979
A_23_P68846	1.77356	2.70161	1.74401	3.25485	1.53891	2.75959	1.59231	1.58995	2.40346	2.70086	2.13592	1.69606	1.85044	2.184	1.82014	2.30725
A_33_P3289501	1.60793	1.56482	1.54691	1.98893	2.90254	2.4259	2.82454	1.85944	1.66529	1.56754	1.67015	1.64088	2.23351	1.68314	3.00468	2.64206
A_19_P00321990	9.12461	9.06785	8.98241	9.15449	9.52106	9.30932	9.02418	9.35828	8.82286	8.91365	8.80144	9.24298	9.36443	9.2384	8.89325	9.18796
A_24_P924261	1.53342	2.54221	1.68168	1.95823	1.55784	2.31839	1.59203	1.59626	1.95939	1.50897	1.80361	1.49782	1.96276	1.86972	2.13067	1.67715
A_19_P00325528	4.31202	4.42553	3.9475	4.00297	4.37449	3.82902	4.13752	1.91559	3.93535	4.61885	3.10416	3.49174	3.75025	3.91969	3.07906	3.25249
A_23_P214144	5.43308	5.56332	5.09933	5.75105	5.45775	5.49063	5.56757	5.45527	5.61412	5.61267	5.14673	5.2652	5.36732	5.67059	5.19644	5.75615
A_33_P3228591	2.57947	1.59223	3.0871	3.19301	4.06014	3.29352	3.56678	2.89299	3.24768	3.70864	4.92596	3.10968	3.5978	3.41836	3.12832	3.20102
A_23_P89132	1.81698	1.45338	1.69212	1.61527	2.39988	2.30545	1.49988	2.64053	1.48326	1.45379	1.99016	1.78754	1.46472	2.22506	1.68754	1.88007
A_23_P121596	6.60743	6.15491	3.23663	4.07737	2.30339	3.84907	6.55369	4.51469	3.97824	3.80838	10.0557	4.12899	4.02821	5.06049	4.9723	4.07369
A_33_P3224730	9.40827	8.8323	7.71715	8.78811	7.97943	9.35675	8.02744	9.51808	9.33232	8.73125	7.67995	9.7419	8.30131	10.4185	8.73035	10.0777
A_23_P114232	12.301	12.1972	12.2393	11.9811	11.8316	12.1695	11.9818	12.1579	12.1972	12.2155	11.9849	11.9895	12.0575	12.2299	12.0091	12.0826
A_33_P3264960	1.66112	1.62	2.16826	2.78451	3.02483	2.78954	2.90177	2.01944	3.03753	2.456	2.08658	1.59615	1.92088	1.76501	3.25135	2.2152
A_33_P3303910	1.666	1.6746	2.16999	1.65251	1.82527	1.75654	2.05541	2.03101	1.7207	1.60847	1.72002	1.59708	2.19315	1.77235	3.27332	2.23275
A_19_P00331796	2.15001	3.87265	2.00404	3.4595	3.62461	2.28163	2.06411	2.04176	3.29899	2.1536	2.41788	1.5972	2.51282	2.34378	3.29899	2.25177
A_33_P3351264	1.6768	3.38188	1.59129	1.66103	2.01253	1.77153	2.07188	2.05466	1.73064	1.61489	1.72803	1.59757	1.67089	1.78362	3.32582	2.26899
A_19_P00320532	6.28019	6.18255	6.3018	6.64123	5.53472	6.12026	6.47549	6.18633	6.29392	5.98004	5.77135	6.07444	6.21746	5.91763	5.98446	5.81808
A_33_P3256334	6.67472	6.8165	6.57311	6.78626	6.23093	6.84493	6.5636	6.8244	6.71946	6.68905	6.98911	6.28864	6.61873	6.72938	6.47677	6.97469
A_33_P3387300	10.5113	10.6218	10.7602	10.7107	10.1309	10.4103	10.4564	10.3904	10.8162	10.627	10.3023	10.3904	10.7002	10.6918	10.755	10.818
A_23_P12128	4.24729	5.02882	4.32841	4.69702	3.37414	3.67203	4.01537	3.30773	4.94097	4.65994	4.21664	3.87875	3.82549	4.29269	3.79693	4.40603
A_23_P75255	10.3824	10.3429	10.7799	10.4298	9.81511	10.0227	10.0827	10.2028	10.8092	10.2677	10.468	10.1274	10.145	10.5386	10.0856	10.1778
A_23_P99579	6.34898	5.59998	6.14968	5.76177	5.12293	5.31324	5.36269	5.36619	6.05304	5.46248	5.48128	5.59735	5.02359	6.05531	5.43232	5.39234
A_33_P3291097	4.34512	5.03371	4.04315	4.95696	4.91516	5.10683	5.25787	5.32824	4.81923	5.77916	5.49689	5.38805	4.1079	4.88868	5.09604	5.06574
A_23_P1029	7.78961	7.50927	8.24937	7.03108	6.78154	6.76246	6.85299	6.35712	6.92473	7.39419	7.56474	7.57432	7.32987	7.54799	7.26411	7.7035
A_23_P120103	6.76761	6.28709	6.57435	6.50848	6.16852	6.01966	6.63987	6.59395	7.06924	6.24311	6.55506	6.69011	6.73962	6.67329	6.72577	6.63471
A_19_P00803272	2.30051	1.66962	2.15001	1.77411	1.88471	2.95717	2.09723	2.70724	1.92944	1.64205	2.58348	1.58155	2.96216	1.84183	3.39686	2.3841
A_23_P6561	9.03541	8.56054	8.8002	9.16783	9.65494	8.96922	9.04418	9.21158	9.22532	9.0032	8.94458	8.99363	9.14889	8.67701	8.77539	9.02512
A_23_P128166	9.81429	9.91258	10.0123	10.3061	9.84663	10.1553	9.92131	10.0464	10.2946	10.3056	10.2147	10.0308	10.1234	9.94691	10.0346	10.0278
A_23_P169470	9.36775	9.42623	9.37482	9.56978	9.24652	9.41075	9.44182	9.55611	9.47742	9.30088	9.09426	9.68252	9.50955	9.42358	9.19642	9.34752
A_33_P3243454	3.05456	1.67697	1.60847	1.8203	7.07489	1.80182	2.5901	2.1465	1.76556	1.6503	2.02265	1.56585	1.70036	1.84854	3.40026	2.40662
A_23_P5551	13.0353	12.9374	12.9898	12.9598	12.3548	12.6044	12.5468	12.7873	12.9672	12.9598	13.0333	13.0353	12.8894	13.0104	12.9449	12.7795
A_23_P31921	10.0554	10.1124	10.1225	11.4001	10.5763	10.2762	10.6579	9.83548	10.9348	10.7091	11.3305	10.3844	10.4238	10.8977	10.45	10.815
A_24_P11506	4.56936	5.1493	4.44827	3.52427	3.11116	4.34857	4.2752	3.97418	3.29092	4.15619	4.63292	3.75108	4.39851	4.94723	2.23529	4.51638
A_23_P55504	1.58096	1.60803	1.53618	1.60216	1.72949	1.66426	1.81234	5.54222	2.32979	1.5914	2.00834	1.44773	1.66022	1.72949	2.58886	2.01754
A_32_P124245	1.57757	2.50039	1.77235	1.6006	1.7222	1.66022	1.80414	3.28161	2.64585	1.5892	1.59708	2.23006	1.65846	1.72599	2.56961	2.00834
A_33_P3721983	16.0093	15.5691	16.0192	15.8043	16.3888	16.4198	16.1417	16.3988	16.2224	16.2808	16.4111	15.9399	15.8269	15.8643	15.4468	16.1503
A_23_P80162	1.47597	1.51002	1.46262	1.62562	1.55122	2.45062	1.57226	1.53954	1.51212	2.05148	2.28281	1.80032	2.20692	1.54022	1.7282	1.58003
A_19_P00812340	14.4929	15.0633	14.985	13.7852	14.2519	14.6098	14.5686	14.7776	13.8438	14.4613	14.6609	14.3984	14.4463	14.406	14.7955	14.6869
A_23_P101461	11.5092	11.1808	11.2727	11.2848	11.7373	11.4591	11.6908	11.7657	11.4744	11.4308	11.5478	11.5492	11.4626	11.2038	11.1839	11.3098
A_23_P104689	8.42953	8.47421	8.48469	8.86277	8.24197	7.95284	8.44636	8.32062	8.67364	8.72524	9.04267	8.62085	8.06483	8.43658	8.12255	8.11786
A_33_P3304908	6.66237	5.50907	5.70529	5.90693	6.15021	6.62689	6.32812	5.97752	6.98043	6.87742	5.78435	6.52673	6.88611	6.41046	6.51726	6.55557
A_19_P00809588	1.55335	1.57139	1.5175	1.58472	1.66971	1.6252	1.73115	1.65558	1.62305	1.56975	1.56754	1.46501	2.89247	1.69308	2.405	1.91126
A_24_P53051	6.91356	6.49866	6.706	5.79472	5.54728	5.72913	5.5752	6.33747	6.34584	6.14841	6.31676	6.50288	6.29815	6.59155	5.85482	5.81114
A_23_P20660	1.54598	1.56214	1.51159	1.57791	1.65477	1.61292	1.71111	1.63803	1.61714	1.56102	1.55821	1.46682	1.62562	2.87596	2.33645	1.87819
A_19_P00318207	1.54173	1.5568	1.50777	1.57386	2.36835	3.242	1.70052	1.62878	1.61258	1.55661	2.78821	1.47883	1.74754	2.22586	3.8855	3.73111
A_33_P3220698	6.54359	5.06049	5.6378	6.13368	13.6776	7.582	7.4059	7.18443	6.33338	6.08454	6.26427	6.19221	4.96407	5.0425	7.77235	5.65196
A_23_P101811	6.76454	6.63579	6.92888	7.20248	5.9928	6.39968	6.18878	6.5797	6.96249	6.75925	6.3765	6.82467	6.80455	6.63788	6.2746	6.38108
A_23_P115492	6.91303	6.5334	7.09669	6.65551	5.70671	6.50491	6.35365	6.82606	6.26095	6.04694	6.21067	6.50309	6.82808	6.72463	6.446	7.11458
A_23_P79628	8.20464	8.08395	7.9717	7.8081	7.48597	7.21978	7.38621	7.79545	8.03684	8.1751	8.13151	7.768	7.87608	8.05189	7.6732	7.52096
A_33_P3353073	3.67617	3.67049	3.87827	3.63009	5.2733	2.34159	2.61927	3.84172	2.93331	3.70624	4.60926	3.54942	4.34957	2.87152	4.08713	4.09222
A_23_P23639	3.3029	3.92695	5.73184	4.78376	4.5908	4.0524	3.50345	4.41752	4.50299	3.92721	5.85121	4.69088	5.3383	4.22721	5.17881	4.88739
A_23_P114689	9.02886	9.37482	9.65729	9.31326	9.4717	9.04847	8.52432	8.75282	9.01566	9.05381	8.36106	8.81799	8.94178	9.23377	8.64955	9.12847
A_24_P371758	10.6923	10.5442	10.6124	10.9806	10.2329	10.54	10.5394	10.4859	10.7831	10.6918	10.5338	10.8276	10.5354	10.7662	10.6194	10.7403
A_24_P923381	1.53742	1.55122	1.65662	1.64707	1.56029	1.55225	1.61064	1.57771	1.57933	1.62037	1.54402	1.493	1.58891	1.63729	2.04551	1.68931
A_33_P3324814	3.41922	2.36413	3.1054	1.74524	1.58112	2.25492	2.38485	2.18495	1.56757	1.51107	3.15737	2.45491	1.5695	3.94394	3.5355	3.89417
A_33_P3397180	4.35448	4.43696	3.91759	5.22746	4.79132	4.0499	4.7229	4.50564	4.42795	3.7741	4.38869	4.09376	4.45091	4.62297	4.49979	5.51145
A_23_P16908	7.2172	6.94048	7.08608	6.76481	6.59477	6.63916	6.89168	7.06715	7.13205	7.2794	7.35741	7.11509	7.00435	6.83899	7.19448	7.0133
A_23_P3302	6.58106	6.06322	7.26247	6.03175	4.37916	4.94622	5.98777	5.81333	7.06353	6.08145	6.34347	6.52247	6.5711	5.93502	6.55624	6.18799
A_23_P145761	7.0024	7.49972	6.93912	6.90983	8.58587	7.21339	6.73199	7.2726	6.27988	6.99689	6.18769	7.13125	6.5633	7.10746	6.66413	7.02962
A_33_P3420020	2.43437	4.77814	2.38837	3.55172	3.57325	1.52576	2.62286	1.53137	3.14465	2.51235	2.95338	3.63302	3.18814	2.40964	2.25412	1.72501
A_19_P00332159	1.95205	7.36415	2.35898	2.74011	2.95931	3.10174	1.56968	1.52757	6.58893	2.46465	2.84544	1.44836	2.34356	1.55642	1.76911	3.23029
A_24_P194962	13.982	14.1571	14.1251	14.4463	14.3051	13.9498	13.9061	13.9209	14.2108	13.9626	13.675	13.9061	14.0023	14.1142	13.6318	13.982
A_23_P114423	8.58312	8.19751	8.58469	8.12454	7.7854	8.55997	8.63054	8.79896	9.04621	9.14445	8.91495	9.29607	8.65933	8.80305	9.1399	9.28567
A_23_P58321	3.12807	3.53905	3.45978	3.56193	3.63302	2.87123	3.2414	3.30565	3.21578	2.47624	3.12097	2.71516	3.67511	3.3329	3.55573	2.87548
A_33_P3416321	9.87146	10.1917	10.1279	10.0204	9.71696	10.1871	10.1496	10.4005	10.0038	10.0134	10.135	10.3779	10.4354	10.2743	10.0912	10.1821
A_33_P3230488	10.7396	10.877	10.5636	11.2079	12.7672	11.1521	11.2575	11.0674	10.517	10.9178	10.9694	11.2865	11.2234	10.9422	10.8246	10.9386
A_23_P310911	8.81799	8.68561	8.86476	8.71561	9.17384	8.02109	8.46358	8.44665	9.01687	8.80702	8.47543	8.6189	8.28878	8.82987	8.33856	8.34156
A_33_P3851346	3.4595	2.99221	2.82343	3.78663	3.49034	4.16173	3.80158	3.67005	2.81451	4.67995	3.2386	3.27667	3.32091	3.25777	1.77356	3.32473
A_19_P00811559	4.8946	5.15194	5.32824	5.75239	5.14673	5.72591	5.53891	5.8407	5.20581	5.40833	5.33278	5.3091	5.54852	5.35189	5.38629	5.07138
A_24_P287756	8.52738	8.1684	8.71769	8.16784	7.09882	7.41193	7.6252	7.90584	8.41824	7.87283	7.94534	8.01351	7.97083	8.37841	7.84527	7.68077
A_24_P307653	1.43652	1.43415	3.15476	2.11987	1.50222	1.47965	1.52131	1.48083	1.48717	1.4451	1.97058	1.42403	1.48821	1.5066	1.6048	1.51277
A_19_P00322898	3.5257	3.91733	4.3359	4.93324	4.57806	3.67511	4.42349	4.83828	4.83975	4.56857	4.24793	4.614	4.05623	4.26464	4.39966	3.96691
A_23_P205531	11.6584	10.921	11.9409	11.484	10.7309	10.6579	10.8817	10.9178	12.0348	11.269	11.7077	10.7825	11.3126	11.6179	11.1441	10.6755
A_24_P73577	3.16466	3.99592	3.95025	1.93749	3.25777	3.18027	3.79209	5.95818	2.66988	3.63302	3.13612	4.34752	2.47376	3.94125	1.88708	3.3324
A_24_P126682	4.54677	4.6422	4.67861	4.83324	4.32726	4.88982	4.793	4.75865	4.71544	4.66834	4.49301	4.82348	5.5904	4.76957	4.55157	5.80103
A_23_P103110	7.24029	8.38377	7.25387	7.88986	7.97476	7.73565	7.85943	8.14067	7.78045	8.43955	7.53219	8.97958	7.85834	7.78993	7.73906	8.01961
A_24_P286898	5.70899	5.1443	5.61878	5.1295	4.87969	4.81436	5.38554	5.25382	5.68264	5.21008	5.08304	5.35706	5.22275	5.36556	4.69671	4.48798
A_19_P00317562	1.41351	1.40944	1.39201	1.43636	1.4796	1.45254	1.49584	1.45805	1.4613	1.42107	1.44122	1.40493	2.35393	1.47663	1.55151	1.47225
A_33_P3212630	3.10346	1.81925	2.3052	2.38837	2.54024	3.53741	2.93476	3.45111	3.07605	2.15512	3.61094	1.82014	1.45851	3.11867	1.54549	3.34575
A_19_P00327734	4.81462	1.40397	1.38679	1.43005	1.49517	4.70139	1.49062	1.45301	2.04878	1.41612	1.43766	1.39948	1.45553	1.47102	1.54131	1.46214
A_23_P102919	1.56882	1.53708	1.48838	1.52454	1.56771	1.83543	2.00881	1.63176	1.54405	1.52478	1.54543	1.52313	1.56567	1.59836	1.95594	2.04806
A_23_P155848	5.87497	4.62413	6.5328	2.97752	3.27691	4.72475	4.64273	5.39685	5.54457	4.19348	6.76426	3.9564	5.56288	5.25016	6.34103	5.31372
A_19_P00806605	4.75026	5.66166	5.35673	4.69722	5.64764	5.54249	5.3576	5.72331	5.20127	6.85115	4.40735	5.06574	5.24601	4.81923	4.1961	5.1004
A_19_P00320715	4.87816	4.52623	5.29551	4.39906	3.37439	4.90824	4.06746	5.0955	5.20205	5.50365	4.07347	4.86014	4.90133	5.31245	4.87667	4.87642
A_32_P87697	12.465	11.2478	10.7274	10.2263	12.2638	12.4439	11.4388	11.8427	10.7193	11.7592	10.9635	11.5446	11.702	11.7983	10.2936	10.6807
A_33_P3369029	3.75935	4.48922	4.49108	5.01177	4.24966	4.43741	4.50822	4.10835	4.42582	4.81111	4.52623	4.9248	4.63496	4.48436	4.67414	4.42923
A_33_P3379841	6.64982	6.30906	6.57858	6.21067	7.07574	6.52297	6.82329	6.76962	6.49526	6.33636	6.33118	6.59975	6.706	7.77844	6.27661	6.39597
A_23_P17287	12.1805	12.1793	12.2429	12.3217	11.6376	12.0558	11.9684	12.1825	12.5695	12.4052	11.895	12.3258	12.413	12.3682	12.1858	12.3182
A_33_P3264224	2.09812	1.38539	1.36844	1.40961	6.34018	2.96216	1.47321	2.84508	1.43484	1.398	1.42679	2.09127	1.43218	1.4467	1.50966	4.22644
A_33_P3718699	1.39206	1.38441	1.36661	1.81569	1.57386	3.34348	1.47175	1.43863	1.43301	1.39691	1.42615	1.38353	2.02717	1.4446	1.5072	1.43335
A_33_P3411372	2.42843	2.12603	1.87418	2.11918	3.21004	3.3232	3.31839	2.28433	2.2615	2.46489	2.65156	2.92146	3.40114	2.07845	3.60058	3.19603
A_19_P00319177	6.63834	6.55033	6.36235	6.11561	6.71844	6.86327	6.49481	6.95989	6.29532	6.05508	6.02039	7.0205	7.03886	6.49321	6.42494	6.87527
A_23_P121795	7.46773	7.4946	6.64329	7.56061	6.59861	7.34697	7.35333	7.72205	7.18753	7.86614	7.131	7.84848	6.23164	7.16104	6.62584	6.7038
A_23_P12336	7.14171	7.08496	7.03164	7.0492	7.12265	6.85799	6.87848	7.06745	7.07142	7.1645	6.78065	6.48694	7.01422	7.24756	6.20315	6.39085
A_19_P00322108	1.38648	1.37763	1.36132	1.4008	1.45128	1.41708	1.46813	1.43733	1.42483	1.39181	1.42581	1.38089	1.42083	1.43793	1.50045	1.42666
A_23_P6263	9.32734	8.98525	9.19917	8.62989	8.36433	8.53785	8.74341	8.9266	8.48074	8.95967	9.63609	9.14295	9.04379	8.74092	8.87558	9.15952
A_23_P115215	10.1926	10.4575	10.4336	10.1509	9.52065	9.43031	10.5058	10.2314	10.3097	10.5405	10.3654	10.5931	10.2512	10.4625	10.3774	10.353
A_33_P3352467	4.46835	2.95275	3.68514	6.71869	3.77996	4.13852	4.79814	4.97048	5.5909	4.49697	5.0169	4.79495	5.07565	4.17447	4.56881	4.35076
A_23_P210515	6.42684	6.07063	6.50361	6.63112	5.76061	5.11086	6.22489	5.64715	6.18396	6.0337	6.26532	6.13767	5.17831	6.33516	5.777	6.05851
A_23_P111804	8.37841	8.27152	8.11329	8.15104	8.45556	8.04951	8.50329	8.24999	7.88775	8.40302	8.6234	8.05512	7.83505	8.04403	7.60388	8.06099
A_33_P3271121	4.20382	4.44692	3.9755	5.31476	3.42639	4.47729	2.91371	4.27237	3.75597	3.9434	3.86194	4.93814	4.49132	4.6316	3.62645	4.34188
A_23_P68700	5.69926	5.41542	5.64088	4.33543	4.86037	5.46998	4.99014	5.35452	5.34584	5.04808	4.99125	5.50827	5.06077	5.17881	5.64116	5.57734
A_23_P116890	5.71547	6.54746	5.73516	6.60536	6.12735	6.75642	5.90301	6.56867	5.71887	6.21635	5.43399	5.78798	6.52888	6.19199	6.04296	6.3994
A_33_P3266619	1.38758	1.37663	1.36404	1.3982	1.45621	1.41824	1.47532	1.44621	1.42409	1.39068	1.43535	1.38477	1.59336	1.43443	1.50962	1.42706
A_23_P101208	13.2902	13.3234	13.8008	14.5843	13.3646	13.3866	13.5458	13.6318	14.6748	14.1391	13.9601	13.8565	14.0951	14.0359	13.7569	13.6342
A_19_P00807751	2.69118	4.18917	3.84012	3.77767	2.91302	4.09527	1.48054	3.38582	2.48173	3.39502	2.02826	2.61816	2.93891	1.43652	1.51834	3.24323
A_23_P44857	1.39214	1.85097	1.82931	2.87622	2.46381	2.05437	1.48235	1.52381	2.61098	1.62763	2.7671	1.39073	2.91035	2.23998	1.52196	3.04493
A_24_P90097	10.7864	10.5018	10.9986	10.4446	10.0165	10.3779	10.455	10.5595	11.0511	10.5826	10.4472	10.6235	10.1558	10.7232	10.0489	10.4819
A_33_P3826460	1.39492	1.3842	1.37565	1.40452	1.46598	1.42676	1.48662	1.46051	1.43304	4.68948	1.44665	1.39544	1.4198	1.43988	1.5295	1.43606
A_33_P3375145	6.97218	7.04753	7.08936	6.99811	6.32327	6.54238	6.76022	6.7249	7.28658	6.92053	6.74385	6.80316	7.07757	7.21688	6.77821	6.66315
A_23_P204472	14.4692	14.6063	14.8185	14.8402	14.644	14.1361	14.6029	14.1606	14.5275	14.6348	14.836	14.3442	14.6132	14.7374	14.2149	14.4929
A_24_P189739	6.49238	4.79046	5.06778	5.10508	4.8541	4.84316	4.85549	3.87379	5.41384	5.25559	5.04221	5.11869	4.70738	4.97648	5.0425	4.86109
A_23_P136405	5.92743	5.68542	5.50248	5.40833	5.559	5.60194	5.81168	5.34119	5.45216	6.095	6.01247	5.53673	6.12711	5.48102	5.39038	5.86891
A_23_P110504	10.5519	10.6407	10.4372	10.4025	10.1796	10.2294	10.4116	10.7133	10.2151	10.5747	10.9013	10.6709	10.3694	10.781	10.613	10.5836
A_23_P89431	9.64126	9.61736	9.05726	8.85134	8.71801	9.19493	9.50289	9.75013	8.75852	9.56619	9.52693	9.66591	9.81661	9.42165	8.50081	9.84107
A_19_P00800047	6.46293	6.49736	6.75075	5.64796	5.67693	6.05055	6.10277	6.15286	5.98151	6.16394	6.02428	6.41365	5.95366	5.95874	6.10811	6.3765
A_33_P3270019	5.01536	5.24188	5.05886	5.10433	5.34883	5.39954	5.1535	4.87863	5.06336	4.97648	5.14741	4.84345	5.30936	5.06881	5.17372	4.7664
A_19_P00329308	5.22396	6.00776	5.292	5.86144	5.96514	5.97046	5.78596	5.27169	5.91204	5.7698	4.71235	5.13664	6.30708	5.61437	6.21022	5.81708
A_23_P105002	10.2608	9.08745	9.55832	9.68444	9.39776	9.76314	10.1642	9.77412	10.0612	9.83036	9.62357	9.82965	10.1553	9.8378	10.0501	10.2186
A_23_P62270	7.99446	8.61098	8.18305	8.61797	8.92937	8.28154	8.45763	8.53725	8.07961	8.34877	8.4131	8.5494	8.3473	8.31308	8.3379	8.29987
A_33_P3275381	5.24991	6.13255	6.06764	5.16906	3.997	4.82848	4.55313	5.396	5.63496	5.48347	4.82505	5.35431	5.64409	5.66347	5.38014	5.2639
A_23_P16976	10.1702	10.2886	10.5008	9.9381	9.68252	9.81511	9.75245	10.2491	10.2891	10.1762	9.82356	10.1844	9.84551	10.2902	9.99503	10.099
A_19_P00805263	1.43436	1.42051	4.68342	1.44497	1.51203	2.55132	1.54371	5.9504	1.47667	1.90669	2.96186	1.44283	3.11781	1.48046	1.66047	1.50378
A_23_P116037	9.50123	8.82198	9.15291	10.9495	10.3061	10.2931	10.1959	9.26786	10.117	9.85864	10.6349	9.98131	9.51757	10.0094	9.94244	10.2098
A_33_P3294868	6.0848	6.30959	6.27254	6.30574	5.44195	5.98613	5.91346	5.65286	6.24784	6.43983	6.08254	6.33491	5.99815	6.06794	6.04045	6.36209
A_23_P10077	13.1618	13.5924	13.0498	13.4698	13.6258	13.587	13.8565	13.4603	13.3089	13.8216	14.489	13.6318	13.4383	13.6207	13.5114	13.3692
A_33_P3209346	4.85444	5.949	5.18561	5.55116	5.48076	6.03094	5.56802	5.42666	4.79703	5.21943	4.43496	5.3597	6.18326	5.62416	5.37592	6.03205
A_23_P144337	1.45533	1.43892	1.43906	1.46247	1.53012	1.49774	2.77356	1.5453	1.7811	1.73409	1.51665	2.23275	2.04317	1.50002	1.76131	1.63144
A_19_P00316471	4.88952	4.4102	5.16364	4.92758	3.95261	4.37155	4.13192	4.67711	5.03099	4.79238	5.07584	4.1654	3.04011	4.61722	4.75707	4.98539
A_23_P356484	15.9008	15.7095	15.8764	15.9399	15.698	15.5691	15.607	15.5173	15.8324	15.6825	15.4207	15.8132	15.7144	15.6757	15.5583	15.8324
A_23_P201764	8.18085	7.69123	7.76711	7.27991	7.92193	7.86177	8.07478	7.73867	7.91757	8.26123	8.45181	7.74504	7.53295	7.838	8.2762	8.16095
A_33_P3329133	1.47341	3.23788	1.72857	1.47801	3.49145	2.19861	2.75199	3.29713	2.6504	1.98004	1.534	1.57415	1.48725	1.5185	1.88927	3.03707
A_33_P3357516	1.47895	1.45926	1.45784	1.48227	1.55325	1.51987	1.60528	1.57783	1.51885	1.46546	1.53891	1.48129	2.41575	1.52253	1.92612	1.57174
A_32_P9842	11.6648	11.4591	11.7115	11.3175	11.6548	11.506	11.4341	11.5388	11.6879	11.8076	11.3221	11.7677	11.4096	11.4501	11.446	11.643
A_23_P113237	4.53925	6.28978	4.89441	5.55686	4.83482	5.31452	3.92874	4.45067	4.51871	5.39728	2.87688	4.04852	4.84629	4.56072	4.94435	5.32064
A_23_P33809	10.9135	11.198	11.0504	11.4077	10.8739	10.8758	10.7344	10.7641	10.7428	10.7836	10.6079	10.75	10.8654	10.8257	10.647	10.746
A_23_P367071	4.59527	6.05929	4.16511	4.70811	5.24362	5.22524	4.0499	3.71473	4.55922	4.40813	4.03863	4.37449	5.55845	4.42503	5.32115	4.98664
A_32_P405902	3.83129	5.00622	4.90639	6.76129	3.66205	2.98188	4.09168	2.61816	3.27217	3.70798	5.00646	3.83489	2.7412	2.50705	4.84496	4.29931
A_23_P5002	5.73135	5.92371	5.12692	4.5331	4.87935	5.16906	5.50306	4.64734	4.74922	5.55502	6.76454	5.08381	4.52483	5.31915	4.07403	4.90233
A_33_P3279831	10.7619	10.5658	11.0609	10.7298	10.9786	10.9204	10.8295	10.9507	10.7668	10.8264	10.9865	10.7625	11.2172	11.3161	11.1929	11.1131
A_23_P45524	13.1267	12.7281	13.257	12.3718	12.539	12.8214	12.9989	13.018	12.9285	12.8027	12.9325	12.9629	12.965	12.8521	12.7795	12.8248
A_33_P3421351	7.53018	7.43455	7.32568	6.15821	5.54139	6.61431	6.76363	6.3259	6.69345	6.93703	8.76942	7.05359	6.55341	6.69154	6.22564	6.48859
A_19_P00810404	1.52731	1.50362	1.49742	1.52922	1.61896	1.5728	1.71496	1.67511	1.58735	1.5066	1.60513	1.53594	1.53464	4.16459	2.46183	1.71588
A_19_P00320982	5.13187	6.07193	4.73061	5.50543	6.10496	6.40847	5.61051	5.68285	5.18196	5.38014	4.13102	5.38226	6.02622	5.40987	6.18255	6.26818
A_23_P105862	9.167	8.94661	8.85657	8.85397	8.24321	8.80794	9.0646	9.63346	8.81799	8.90959	8.93848	9.32893	8.38499	9.00449	8.15136	8.90274
A_24_P67408	9.38913	9.10585	9.2984	9.54875	9.30118	9.13298	9.46987	8.91524	9.73281	9.61357	9.55088	9.16783	9.09094	9.36156	9.13922	9.30118
A_24_P111406	1.49688	1.47685	1.46163	1.4835	1.52368	1.50768	1.55245	1.55083	1.51272	1.47776	1.86016	1.4709	1.49377	1.51584	1.82278	1.58182
A_33_P3321871	1.6978	3.50825	2.66102	2.56573	2.81095	2.51474	2.59937	1.74926	3.83465	1.7257	4.31124	1.70604	3.83256	3.03882	2.72921	1.85782
A_23_P154643	2.69597	3.32899	3.93856	5.04084	7.4105	3.81685	2.85717	3.17211	4.43821	4.15355	4.36449	5.10109	3.96855	4.81557	5.68158	4.90004
A_23_P74001	6.55289	6.6046	4.24622	5.02853	3.36932	3.59701	4.65327	5.20528	3.99896	5.48847	10.6301	4.47161	4.86213	6.18984	5.84944	6.07396
A_23_P254917	4.81951	4.96884	5.3309	5.87008	4.62112	4.69474	4.80596	4.49876	5.21748	5.31988	5.12293	4.8755	5.01278	4.51265	4.22484	4.46835
A_33_P3632866	4.2554	4.32615	5.12765	4.57084	4.98061	4.29908	5.13899	5.13187	4.90846	4.45043	5.29468	4.6645	5.26862	4.5124	4.37287	4.99047
A_23_P206724	12.2119	12.8315	12.2052	12.5592	12.6759	12.5071	12.2781	12.4558	12.2228	12.6562	11.2015	12.2961	12.6865	12.472	11.8189	11.7469
A_23_P150009	7.7951	8.32062	8.06609	8.29922	8.01143	7.89147	7.95623	7.79707	8.16184	8.19894	7.97083	8.48198	7.99621	8.12061	8.10828	8.10195
A_23_P47800	10.2181	10.1702	10.2936	10.16	9.90363	9.79899	10.0177	9.90834	10.2647	9.95008	9.89515	9.90406	10.0912	10.1398	9.88519	9.82397
A_23_P100991	1.45434	1.45276	1.43751	1.46334	1.48851	1.48989	1.51099	1.49809	1.46817	1.43262	1.46529	1.45501	1.47738	1.46443	1.60528	1.57321
A_23_P215787	9.59494	8.73541	9.44881	8.25453	8.90893	9.13087	9.2134	9.17895	9.75715	9.50093	9.75354	9.20714	9.34273	9.35195	9.18883	9.13922
A_23_P19313	7.7973	7.57778	7.71665	7.51201	7.21255	7.29076	7.43981	7.8938	7.8222	7.72629	7.51081	7.90142	7.73508	7.77031	7.60561	7.56987
A_33_P3349521	12.2781	12.0845	12.3846	12.2218	11.5485	11.9528	11.6804	11.9569	12.3217	11.9587	11.943	12.0229	12.1319	12.2289	11.8526	11.8229
A_33_P3376644	6.70275	6.2702	6.66129	6.73702	6.17561	6.15361	6.52068	6.81429	6.77706	6.47468	6.49842	6.76703	6.28457	6.66613	6.11615	6.37751
A_24_P198629	7.601	6.96449	7.32488	7.54184	8.52625	6.86163	7.18646	7.34211	7.20282	7.24965	7.38593	7.2355	7.13125	6.99005	7.41193	7.26176
A_33_P3383936	3.34324	3.7298	3.56944	3.94041	3.72583	3.74951	3.96529	2.8196	4.32388	4.29087	5.19132	3.33168	3.47249	3.84993	3.20596	4.26437
A_23_P142322	12.3206	11.4491	12.3706	12.2144	11.8801	11.7047	12.0539	11.5727	12.6161	12.3055	12.7451	11.8754	11.7267	12.2558	12.1781	12.126
A_23_P85164	8.96344	8.8978	8.95513	8.8713	8.67987	8.97283	8.98003	8.95711	8.73188	9.1155	9.46589	9.1152	8.88324	8.9933	9.01508	9.05798
A_19_P00322222	1.66947	1.62748	1.5887	1.65523	1.834	2.28557	2.0703	2.04401	1.72377	1.60993	2.75018	1.59952	1.667	2.33294	3.28341	2.24665
A_33_P3269024	1.67494	3.72791	1.59075	1.65997	1.84057	2.24324	2.07945	2.05616	1.72909	1.61345	2.29996	1.59993	2.3451	3.21318	3.30565	2.2629
A_23_P250800	7.30308	7.11786	7.43399	8.64869	7.65005	7.91538	7.51201	7.88102	8.67677	8.49884	7.50724	7.73263	7.65761	7.9064	7.28349	7.49972
A_19_P00807882	1.6906	1.64546	1.68958	1.98554	1.8624	3.05004	2.10014	2.09448	2.28527	1.6225	2.38806	1.59898	1.98042	1.80309	3.35933	2.30745
A_33_P3300332	4.12954	2.54696	3.71369	3.43585	3.85284	4.26757	4.15834	4.53058	4.18297	3.43873	4.2309	3.71179	4.25667	3.5257	3.36715	2.81164
A_19_P00800990	4.08153	4.6734	3.63492	4.33202	3.33869	4.32533	5.77009	6.96041	5.25236	4.40497	7.80382	3.96716	4.08269	6.38238	4.04134	7.32854
A_23_P252211	8.08673	7.97197	8.02772	7.90269	7.81092	7.68552	7.63081	7.96593	8.09351	8.02954	8.58497	8.13901	8.70725	8.72305	8.48498	8.30528
A_23_P38219	10.8928	11.0725	10.9635	11.3268	11.3061	11.0117	11.237	10.921	11.0124	11.2608	11.7913	11.1218	11.093	11.0196	11.0099	11.024
A_23_P253602	5.96514	5.52839	4.8573	4.67165	4.15646	5.15541	5.60425	5.95594	5.64088	5.78552	5.40296	6.04323	4.68971	5.25891	4.7288	5.47455
A_19_P00808588	1.90831	1.6666	1.91546	3.85455	1.88867	2.63254	3.3523	2.48422	3.43611	3.44282	2.74995	3.09149	2.97145	1.83874	3.39197	2.37535
A_23_P96331	5.97473	6.36378	5.78071	5.83197	5.87212	6.33694	5.50117	5.55247	5.56574	6.12437	7.49278	5.89368	6.00849	5.77671	5.79387	5.94563
A_23_P24457	6.132	4.55236	6.71869	5.39756	4.29421	5.24438	4.27186	4.13416	5.19761	3.67617	5.68573	5.70307	6.66262	5.91153	5.10711	6.05695
A_33_P3504659	9.06214	8.61387	8.26937	8.93997	8.36776	8.46873	8.91417	9.28165	8.58469	8.70232	8.8148	8.99836	8.57713	8.64034	8.29608	8.56146
A_23_P11081	1.82313	1.56834	1.51588	1.78494	1.63311	2.1322	2.29289	2.62534	1.55571	1.54077	2.09012	1.60113	1.67072	1.75252	2.23431	2.22399
A_23_P213255	8.63646	8.33516	8.66454	8.42067	8.66367	8.17339	8.42516	8.61626	8.64584	8.68037	8.71649	8.62461	8.57985	8.54266	8.05944	8.32285
A_23_P38505	6.95313	7.68469	6.784	6.54746	7.38442	7.60859	6.64203	6.74944	6.09442	7.32488	6.57858	6.90035	7.59513	7.25916	6.98228	7.42637
A_23_P75402	11.2452	11.1131	11.1767	11.3696	11.0567	11.0855	11.1087	10.9683	11.1957	11.2486	11.2022	11.2008	11.3205	11.0855	11.1816	11.2159
A_33_P3350863	5.40375	6.95487	5.25684	5.38379	4.49159	5.05384	4.72854	4.448	4.6123	5.74922	5.6114	4.20562	5.73931	6.28244	3.87379	5.61855
A_32_P737629	1.73866	4.55157	1.60453	1.70466	1.86276	1.78765	2.03499	2.14562	1.75991	1.65767	1.73671	1.52748	1.69969	1.8493	3.39	2.41363
A_23_P121182	10.7768	10.8567	10.6206	10.097	9.86703	10.2338	10.09	10.4257	10.2109	10.5268	10.4181	10.5186	10.5452	10.5069	10.513	10.6024
A_24_P173234	7.73295	7.7951	7.90584	7.62487	7.07518	7.31296	7.16423	7.76342	7.7299	7.59984	7.31296	7.47628	7.78076	7.53904	7.50953	7.14703
A_33_P3330418	1.57619	1.60204	1.53366	2.53031	1.83326	2.2525	1.8009	1.7165	1.63468	1.58814	1.59485	1.45429	1.65715	1.7222	2.56077	2.00203
A_23_P12241	4.30131	4.82807	5.98564	6.82307	5.0221	5.22969	4.79046	2.65205	6.19268	5.57112	5.9095	5.88357	7.10122	5.60261	5.89828	5.8277
A_33_P3671729	2.86363	2.23142	3.01331	2.33417	1.70372	4.34262	1.78159	3.40433	3.4937	2.85577	1.58771	1.45894	1.65167	1.71319	2.52132	2.86233
A_23_P80032	4.5744	4.37364	4.09527	3.30644	4.20853	3.91196	4.51824	4.06944	3.73192	4.06042	4.99256	5.42312	4.13493	4.75452	4.85549	4.3229
A_23_P117437	3.31567	2.62826	3.93317	2.64755	1.74622	2.7046	4.12496	3.50799	3.47442	2.99541	2.74148	3.37191	2.58272	2.40193	3.21004	3.05901
A_23_P82128	15.5827	15.6187	15.5885	15.7095	15.3959	15.3339	15.4468	15.3339	15.6187	15.485	14.8977	15.3959	15.5376	15.4675	15.1098	15.5173
A_23_P201939	4.53772	4.31451	4.71379	4.48043	8.42198	4.94008	4.31585	4.26302	4.9248	4.60926	5.00987	4.62159	3.252	4.27112	5.24121	4.36541
A_33_P3257367	8.33919	7.7609	8.17852	7.73631	7.70562	7.68816	7.94198	7.93821	8.25477	7.81803	7.61872	8.03684	7.84904	7.79891	7.46502	7.54043
A_33_P3359846	2.72814	3.06423	2.1312	3.00034	1.66003	2.10328	3.30406	1.76418	3.41701	1.73705	1.83471	2.97411	1.92658	3.32867	2.35558	3.18312
A_33_P3282325	1.54387	1.55932	1.51027	1.57545	1.65215	2.13342	1.7071	1.63358	1.61385	4.4606	2.26971	1.46866	1.62317	4.45379	2.31864	1.86466
A_19_P00808379	4.55846	5.29148	5.05129	5.4043	5.68751	5.91431	4.86979	4.82663	5.63575	5.35011	4.49037	4.82764	5.36911	5.12692	5.24783	7.56622
A_23_P104972	1.80152	1.59049	1.97619	1.96615	1.56754	1.76939	1.62237	1.61549	1.85303	1.9307	1.51819	1.69505	2.10617	1.77859	1.8816	1.68803
A_23_P125278	2.65426	1.61037	2.41525	1.62792	1.67158	2.38631	3.36451	2.7334	5.65286	2.76543	1.61731	3.66981	1.66332	2.60475	2.63528	2.00444
A_23_P258769	14.1911	13.5678	13.1513	12.4247	13.4306	13.6093	12.8571	13.056	12.6344	13.7252	13.2293	12.7428	13.4795	13.2929	12.5917	13.0232
A_23_P59294	5.11347	6.09888	5.46384	6.04352	6.23114	6.39306	6.26599	5.97649	5.62651	5.72888	5.54274	5.89655	6.30206	5.78017	6.27331	6.28543
A_23_P140716	2.06325	3.41101	2.34098	1.94394	1.60224	2.53958	1.64445	1.58155	2.36886	1.52531	2.45274	2.51604	2.98792	2.22008	3.57294	1.71932
A_32_P167904	3.59534	2.42982	2.78855	3.20391	1.59552	1.56707	1.63525	2.38435	2.43657	1.52122	2.0308	2.52985	3.26153	1.6167	2.02941	1.7019
A_33_P3210880	4.50113	4.18725	3.73511	4.36219	5.944	4.57596	4.95086	5.1709	4.80164	4.31905	4.88417	5.0169	4.9974	5.34356	4.75353	4.71934
A_23_P397308	4.4841	4.80341	4.78742	4.83403	5.20073	5.90426	5.27825	5.33852	5.36073	4.92933	4.94435	5.21526	5.6647	5.7638	5.66224	5.7738
A_23_P300150	9.65412	9.29807	9.70834	9.62861	8.83769	9.27855	9.36731	9.60601	9.37482	9.1523	9.35195	9.92481	9.55255	9.48498	9.53707	9.3877
A_24_P261470	5.43164	6.00163	5.7283	4.35255	4.35807	5.17266	5.16182	5.37178	4.14315	5.10353	4.68892	5.25186	4.64567	5.39358	4.49747	4.93324
A_23_P216894	7.04677	6.84185	7.06745	6.54902	6.0337	5.96164	6.76506	6.42794	6.74167	6.87101	7.67514	6.78707	6.12375	7.29608	6.86553	6.81789
A_23_P334798	5.37066	3.90665	5.27086	4.64082	4.08601	4.93681	5.11869	5.01661	5.01636	3.8265	4.29707	4.41268	5.48181	3.91196	5.05548	4.28105
A_23_P214821	8.20952	7.90517	7.21316	7.30279	8.46389	7.57409	7.62199	8.24782	7.3075	7.5916	6.97692	8.49179	6.69183	7.5935	8.32285	8.30314
A_23_P86801	3.94415	5.61671	3.15706	3.94543	3.24742	3.49034	3.04521	3.38367	3.6975	3.77299	3.70961	3.28184	3.54603	3.28524	1.54627	3.01599
A_19_P00812901	10.0777	10.6242	9.14329	10.6807	11.0008	11.7413	10.7209	10.3866	9.23281	9.78394	9.51673	10.4211	11.2874	9.9936	10.9471	11.0855
A_23_P98382	13.3866	13.1854	13.1744	13.2952	12.9471	13.1654	13.0877	12.965	13.1834	13.2075	12.6935	13.2469	13.4036	13.156	13.082	13.2707
A_32_P112881	10.6074	10.7515	10.6263	10.6487	11.0896	10.7897	10.8108	10.7468	10.6772	10.6841	10.6386	10.8143	10.6731	10.7579	10.7215	10.6604
A_33_P3364278	2.89357	1.46003	1.43776	1.48506	1.52589	1.50443	1.54876	1.50686	1.50975	1.46679	1.47808	1.43933	1.51512	2.36059	1.68417	1.55219
A_33_P3357653	6.68584	5.84944	6.43152	5.86005	5.67452	6.29784	6.01089	5.24912	6.16904	6.3784	5.47838	5.79792	5.85306	5.76896	6.1629	6.05557
A_23_P419947	5.68751	5.71966	5.51203	6.15968	4.37723	5.34468	5.07344	5.03656	5.66877	5.87772	4.77452	5.44409	5.76559	5.60062	4.97621	5.15645
A_19_P00809088	2.80824	3.04135	3.58304	4.35048	2.40402	3.32473	3.64925	3.75857	3.64497	4.47813	4.63579	2.80744	2.95687	3.26204	1.64385	4.19563
A_23_P42802	9.22746	9.28165	9.28674	8.85235	8.33826	8.57084	8.55372	8.69927	8.94027	8.73508	8.75027	8.71188	8.61546	9.2631	8.98375	8.80982
A_33_P3375451	6.91551	6.89704	6.69852	7.00711	7.48459	7.43096	7.40454	7.58764	7.07784	6.81148	6.48919	7.09833	7.62311	7.06285	6.87632	7.1847
A_23_P113793	4.11464	3.43065	3.90592	2.82884	5.62949	3.33193	4.07766	3.31678	3.66764	3.48977	3.66764	3.78224	3.4937	3.45111	3.14769	2.65946
A_24_P392632	2.05272	5.3394	3.39475	2.18992	1.45988	2.60939	2.74011	3.95431	2.23644	2.03826	3.06639	3.87086	1.44857	2.29408	3.52981	2.80011
A_33_P3366456	5.95074	6.73445	6.39254	6.42097	6.07418	6.28839	6.1629	6.32218	6.10472	6.25266	5.64253	5.71741	6.40818	5.74163	6.32218	5.86834
A_33_P3305335	1.42948	1.42573	1.41103	1.45406	1.49475	1.47186	1.51313	6.92633	1.47749	1.4352	1.45265	1.41971	1.47929	1.49556	1.58425	1.49954
A_33_P3420466	4.41609	4.59527	5.23002	5.1592	2.1322	3.38473	3.52471	4.78556	5.01152	3.9457	3.52318	3.70251	3.59334	4.59796	3.47366	3.83415
A_19_P00326821	9.28239	8.49884	8.81773	8.2438	8.42256	8.54448	8.91051	9.1292	8.91524	8.89614	8.66395	9.0503	8.8258	8.70556	8.49658	8.78401
A_23_P142187	7.83387	8.1751	8.79574	9.08564	7.45925	7.58681	8.80144	8.42772	8.20388	8.42583	8.84785	8.60182	8.79204	7.81752	7.80984	8.22751
A_33_P3321150	11.2549	11.281	11.309	11.2295	11.0325	11.068	10.6074	10.7655	11.4525	11.2429	11.1232	11.1839	11.1717	11.2593	10.9683	11.0051
A_33_P3370959	2.98352	3.39922	3.15816	2.03655	1.46266	2.19935	1.492	1.47749	2.21862	2.39407	1.43111	1.58125	2.01164	2.22174	1.52253	2.66131
A_33_P3341239	12.016	12.1449	11.8971	11.9818	12.3655	12.2628	12.3446	12.3718	12.161	12.3182	12.3793	12.5338	12.2252	12.4093	12.2949	12.5551
A_33_P3416612	5.21676	2.67869	3.36048	2.09099	3.31593	5.46824	3.08634	3.24954	2.36835	3.23188	2.25089	2.53795	2.68313	1.46817	2.60274	3.22891
A_33_P3345001	1.4036	3.53714	2.30675	3.28209	5.24734	3.84313	2.89188	3.79637	1.92596	5.8196	3.27252	2.80382	3.83952	2.5687	1.52959	3.00694
A_32_P509677	1.56143	1.39356	2.50727	2.39055	2.69318	1.43419	1.48099	2.93008	2.31926	5.05335	2.70351	1.4612	1.45353	3.17353	1.52224	1.44551
A_19_P00804022	1.77697	1.39126	1.37569	1.95876	1.46364	1.43198	1.47921	1.44299	1.44122	3.60523	1.4293	1.38951	2.38389	2.45253	1.51867	1.44314
A_33_P3250750	5.7719	7.39441	7.25024	7.34552	6.26792	6.14596	5.60982	5.4771	4.57865	4.68607	4.57596	5.25973	5.92951	7.08082	5.98928	6.09548
A_23_P200493	10.7174	10.5307	10.5262	10.9107	10.0961	10.3081	10.5042	10.66	10.6983	10.3135	10.7237	10.6074	10.5715	10.646	10.1539	10.0752
A_24_P109351	6.5711	6.44826	6.50714	6.70223	6.01116	6.99746	6.39328	6.18505	6.73988	6.79032	6.44087	6.81711	6.97637	6.56727	6.7893	6.71701
A_24_P353638	7.4185	7.38956	7.53136	5.82364	5.85306	6.76761	7.37226	7.26725	6.44135	7.30585	7.65441	6.44533	7.37783	7.24884	6.14088	6.94748
A_19_P00806676	4.32795	3.26573	2.99922	2.88767	2.06913	3.89338	3.90339	1.43835	3.12861	3.00718	6.0722	3.82465	3.35462	3.81633	3.02567	2.95226
A_33_P3264569	1.38987	1.98358	2.17924	1.77248	2.61015	2.87518	1.4704	1.43789	2.38959	1.39468	2.40193	1.38329	2.52649	1.44126	1.50222	1.43041
A_23_P416666	1.38875	1.38084	1.36338	1.40401	1.58594	1.42025	1.46954	1.4374	1.42751	2.18943	2.46854	2.07675	2.86308	2.63968	1.50129	1.48588
A_19_P00804859	1.8014	1.37963	1.3624	1.40266	3.0667	1.41897	1.46889	1.43722	1.42623	1.80973	1.42483	1.39787	1.42292	1.43903	1.50006	1.42803
A_19_P00320927	2.57535	4.3375	3.18001	4.5218	4.94702	4.94597	5.47913	5.67292	3.8021	3.87642	5.59138	4.52016	4.58232	3.99243	5.85188	4.38785
A_23_P114983	4.99696	3.80089	5.21887	3.50086	5.53178	5.27991	4.01755	3.74786	5.48604	5.08411	4.10327	5.52029	6.86608	6.69952	4.51847	4.55817
A_24_P156490	6.3139	5.43514	6.26579	4.53339	4.85384	5.09157	4.91303	5.28861	3.80232	5.23518	4.39398	5.69203	5.79119	5.99028	3.9475	4.85761
A_33_P3328903	1.38535	1.37577	2.12701	2.79487	1.4515	2.29261	1.4685	1.43885	1.92466	1.96574	2.0809	2.38674	1.41807	1.43479	1.49851	2.78539
A_33_P3320415	1.38485	1.37531	2.87235	1.39811	1.45168	2.78645	1.46925	2.18096	1.42238	1.38919	2.53932	1.38202	1.41745	1.43408	1.49892	3.84313
A_33_P3457052	6.10113	5.987	5.9795	6.10397	6.49174	6.06062	6.33665	6.59558	5.94621	5.639	5.26283	6.28371	6.08405	6.05226	5.52896	6.47908
A_19_P00811611	3.83801	5.44794	5.02558	4.98711	4.47522	4.9122	3.742	4.5568	4.80367	5.03501	4.13675	3.96364	4.77997	4.96114	4.4606	4.82167
A_33_P3704738	1.38619	1.37565	2.02265	1.39765	2.76683	2.08393	1.47332	3.23355	2.60562	1.38923	2.93647	1.88906	1.79477	1.43335	1.50362	3.84546
A_33_P3210423	5.79669	6.15469	5.95125	6.20971	6.30816	6.29504	6.556	6.50848	5.73732	5.88304	6.36264	6.19995	6.7142	6.61636	6.30111	6.68852
A_23_P70328	7.32803	6.36787	7.00072	7.12142	6.13494	6.58219	6.78532	7.18092	6.8314	6.24499	7.10691	6.90536	7.08468	7.23487	7.12033	7.10666
A_24_P60680	2.56077	3.85383	3.72427	2.86257	3.48827	4.02716	1.47829	1.44914	2.92232	3.69043	2.27598	2.24923	1.90368	2.25948	1.51181	3.03595
A_24_P68415	3.20128	5.53344	3.71038	4.07962	4.52555	5.46187	4.62159	4.05682	3.47565	2.83075	3.04107	4.27007	5.0181	3.53355	4.4807	4.23902
A_23_P123539	9.16645	9.40702	9.26044	9.71059	9.34389	9.21124	9.44634	9.49248	9.31704	9.40112	9.82315	9.4573	9.31736	9.53165	9.1779	9.28099
A_23_P217428	6.36406	6.49449	6.64035	5.55202	3.6759	5.87446	5.53524	6.12129	6.26505	6.04641	5.55063	6.50772	5.61026	6.90342	5.23292	5.92117
A_33_P3399480	1.39404	1.38338	3.03033	3.46818	3.34545	2.81624	3.79444	3.05141	3.67298	3.1485	2.56846	3.92663	3.36218	2.25005	1.74549	2.86308
A_24_P70002	8.78776	8.42953	9.167	8.71249	8.07804	8.14468	8.35359	8.6221	9.21951	9.02512	9.06628	8.7002	8.59999	9.12426	8.63972	8.44787
A_23_P134454	14.6643	13.895	14.3795	13.4476	13.3719	13.6667	14.0089	14.146	14.3261	14.1825	14.9118	14.3698	14.5212	14.7909	13.982	13.9468
A_19_P00331252	7.26548	7.32087	6.8029	7.31895	7.18497	7.40489	7.09202	6.98514	6.83363	7.1987	6.036	6.59477	7.38517	6.84013	7.08799	7.17973
A_33_P3417141	10.0239	10.2906	9.6455	9.96189	9.93728	9.94147	10.2409	9.53004	9.49021	9.84072	10.5473	10.3452	9.69562	10.0103	10.1894	10.1899
A_23_P110076	7.30004	7.29527	7.32874	7.33316	7.46741	6.91993	7.00186	7.19448	7.34437	7.29428	7.07461	7.41877	7.52929	7.3731	7.34319	7.2794
A_23_P142688	7.23916	7.25162	7.33171	7.5963	7.94283	7.39849	7.86925	6.83613	7.47696	7.47918	8.53109	7.40949	6.66613	7.4891	7.5645	7.49094
A_19_P00813091	3.33783	2.97192	3.18363	3.6014	4.07315	4.21338	3.23284	3.71008	3.91861	3.49469	3.41656	3.14465	3.73834	4.1347	1.56786	4.09873
A_33_P3348164	5.7223	5.66106	6.39058	7.33095	5.70263	6.32563	5.83839	6.2216	7.92852	6.71898	6.0727	6.4763	7.12861	6.60198	5.94847	5.85334
A_33_P3301291	1.41387	3.18435	1.40151	2.26643	1.48999	1.4558	1.51654	1.49245	1.45557	1.41241	1.4729	1.91253	1.43866	1.45957	1.58217	1.46874
A_33_P3244643	1.41974	1.40753	1.84506	2.18685	8.68106	5.50441	3.6689	3.56193	1.46178	1.78667	1.96146	1.89562	1.44336	1.57431	3.62963	1.47997
A_23_P131139	7.67117	8.64004	8.43008	8.51478	7.89413	8.11603	7.78961	7.20961	7.50098	7.34319	6.71096	7.24669	8.0004	7.61435	7.7836	7.90584
A_19_P00803908	1.86449	3.34324	3.37144	3.49587	2.64157	4.18472	1.53297	1.51007	3.27415	3.38828	2.23644	2.03282	1.98402	2.66189	1.62153	1.53995
A_33_P3278362	3.36316	4.01251	3.30968	4.94097	5.15422	3.90165	2.95361	3.26178	3.09937	3.98039	3.7741	3.40224	3.88109	3.66176	4.03693	4.29609
A_23_P7402	10.9911	10.5256	10.5962	10.256	10.9416	11.2038	11.1913	11.6776	11.4994	11.085	11.4508	10.9586	10.827	10.9171	11.1283	11.0575
A_33_P3388376	4.17156	3.89844	3.66258	4.16278	5.18112	4.17599	4.55457	4.21558	3.9564	4.10625	4.63267	3.81313	4.1073	3.64095	4.09428	4.81661
A_33_P3311160	7.51603	7.20539	7.42997	7.50202	7.24695	7.00742	7.14336	7.07757	7.50641	7.35121	7.82991	7.11041	7.07653	7.2442	6.91118	7.38271
A_19_P00316333	6.46317	7.25387	6.58047	6.81348	6.706	6.6596	5.91683	6.13954	6.04199	6.37057	6.55676	6.77186	6.30277	6.52592	6.5942	6.48941
A_23_P149281	4.63267	5.05673	4.34141	5.72484	5.8397	4.70964	5.3043	5.03209	5.43232	5.21526	5.97781	5.69566	3.91254	5.15298	4.09873	5.03875
A_33_P3377209	7.59727	7.04948	7.10917	6.66635	7.43782	7.16129	7.4348	7.1645	7.16129	7.15138	7.1333	7.56533	7.41322	7.45458	7.56395	7.40899
A_33_P3268783	1.4621	1.44468	1.44486	1.46839	1.53712	1.50515	1.57987	1.5559	1.50264	1.45315	1.52298	1.468	1.47862	1.50668	1.79785	1.54538
A_23_P10506	7.77525	8.54767	8.29084	7.46741	7.28681	8.53899	7.81454	8.37586	6.73626	6.6845	7.48741	8.84037	8.58272	8.83749	7.39542	8.33709
A_33_P3322395	2.10014	1.45272	2.21084	1.47651	1.65492	1.51557	1.59372	1.5681	2.197	2.04303	1.53125	1.47583	2.32844	1.51637	1.86544	1.56076
A_19_P00801354	4.14665	4.9917	4.60948	4.19424	4.51373	4.53435	4.43741	4.42151	4.2778	4.87169	3.4353	4.64139	4.43496	4.79268	3.68268	4.97596
A_23_P160567	6.61873	5.36464	6.13447	6.00238	6.00849	6.07193	6.86163	6.16745	7.19015	6.67149	6.7038	6.884	6.45536	6.11917	6.73222	6.39968
A_19_P00316753	6.1508	6.46134	5.92298	6.02067	6.28758	6.7342	6.4122	6.74324	5.85422	6.84893	5.61855	6.05875	6.33491	6.11244	6.25777	6.57805
A_23_P34637	1.99372	2.11839	2.52854	2.76182	2.88654	2.10439	2.80886	3.25022	2.8503	3.46329	4.24095	2.90417	2.38238	3.21212	1.72116	3.69443
A_33_P3376140	3.33985	3.28234	1.78098	3.15509	2.8055	3.11026	3.72239	3.26515	3.49006	2.72622	6.83169	3.02169	2.13869	2.8021	2.1121	4.04451
A_23_P136310	1.41708	2.14232	2.034	1.65036	1.56449	2.11727	2.43818	1.4498	1.43284	1.50602	1.5659	2.48148	2.43245	1.42983	3.89867	1.46063
A_33_P3794109	3.73284	4.88459	3.22836	3.88762	3.66981	4.46189	4.08269	3.56064	4.91194	4.15816	4.13752	3.74839	4.14665	3.86581	2.17192	2.9717
A_33_P3308833	4.64702	4.651	4.59201	4.8963	5.34468	4.86014	4.6892	4.51824	4.77483	4.79703	5.04583	4.89539	4.67315	4.73845	4.90949	5.35647
A_24_P326398	1.6003	1.49156	1.74983	1.51625	2.75445	1.5611	1.68362	1.64988	2.34435	1.49517	2.80886	1.52381	1.52376	1.93234	2.2897	6.04901
A_24_P297539	3.62184	4.94828	4.16672	2.24694	6.64863	4.19348	4.0758	4.26731	3.49291	4.06124	4.21719	3.49752	4.19397	3.02667	5.67264	5.28965
A_33_P3212994	5.28144	5.00408	5.27849	4.38785	5.61386	4.05732	4.33063	5.84412	5.07288	4.66422	4.86535	4.77231	4.60282	5.29468	5.12149	5.1403
A_33_P3380383	3.91889	3.96529	4.31673	2.54276	4.293	4.38174	3.98336	3.93598	3.41724	4.45151	3.00327	4.00035	4.44933	5.6647	2.47993	3.30968
A_23_P100868	5.72094	6.59208	6.13119	6.58543	7.16369	5.74466	5.55175	6.11787	6.2818	6.19244	6.09833	6.37597	5.85926	6.1759	6.11138	6.27726
A_33_P3338382	3.33218	4.19304	3.47917	2.24866	3.73916	3.61169	3.6862	1.72843	3.73164	3.56919	2.63051	1.7135	1.98915	3.01443	2.64785	3.63582
A_24_P382489	12.4027	12.3472	12.4463	11.9114	12.0188	12.3718	12.5685	12.3668	12.501	12.3217	12.2582	12.4955	12.0283	12.1961	12.1212	12.3001
A_33_P3399935	4.88312	4.79024	4.76668	5.43308	4.85761	7.16423	5.42953	4.19324	4.91387	4.85007	5.43089	4.95024	5.35734	5.01888	5.14191	5.27772
A_33_P3382924	16.5267	15.3446	16.1006	14.0549	15.6825	15.8703	16.465	16.2224	15.4675	16.0272	16.4451	16.1326	16.465	16.327	15.9495	15.7522
A_19_P00320158	6.76246	6.82755	6.70148	6.68852	6.26209	6.21585	6.49238	6.13929	6.81978	6.74192	6.3346	6.5514	6.53664	6.72404	6.32298	6.35552
A_23_P66402	9.37632	9.2646	9.47061	9.33854	9.27089	9.35828	9.391	9.45766	9.44291	9.33133	9.5054	9.57137	9.36882	9.36316	9.58756	9.28799
A_33_P3306192	8.05316	8.30528	7.41301	8.00505	8.55551	8.85724	8.19954	7.92489	8.15075	8.38316	7.8404	7.81225	8.64869	8.11299	8.01048	8.57113
A_33_P3346508	5.42479	6.07247	5.56549	8.95879	8.20464	6.91603	5.84563	6.12265	7.20659	7.69246	5.97442	5.84965	7.19376	6.88585	5.68678	6.04379
A_23_P149892	7.76623	7.76876	8.07992	7.4695	7.00461	7.45288	7.09918	7.67488	7.77721	7.93942	7.77466	8.17984	7.67428	7.87668	7.6635	7.47048
A_33_P3266444	8.93537	8.40093	8.90444	8.01661	8.40397	8.53198	8.1722	8.5738	8.644	8.40537	8.39553	8.81905	8.70691	8.51168	8.49535	8.6054
A_33_P3380652	5.55344	4.81334	4.8161	4.10023	4.55995	4.53389	3.92434	3.72761	4.14691	4.66025	4.59157	4.48521	4.26485	4.23458	3.46203	3.76066
A_23_P67771	6.09724	5.97315	6.41572	6.43798	7.52738	5.48542	5.34309	5.52029	6.3662	6.58219	6.02208	5.81281	6.16677	5.76701	5.42717	5.89677
A_33_P3238606	1.64349	1.8911	1.57285	1.62963	1.79052	2.80608	2.02496	2.76252	1.69758	2.12088	2.32109	1.59522	1.7908	2.0883	3.14062	2.15205
A_33_P3723827	1.6531	1.61156	1.57958	1.64081	1.81	1.74562	2.90777	2.00557	1.70667	2.07157	1.70832	1.59877	3.39531	4.53172	3.18699	2.77086
A_23_P34877	7.21077	7.30412	7.23895	7.62284	7.55523	7.55255	7.63414	7.26525	7.01301	6.92108	6.84893	7.47152	7.62702	7.04653	7.50831	7.54532
A_33_P3273457	2.52243	4.01455	2.4322	3.6512	3.16012	2.79648	2.57648	2.07099	3.68941	2.19292	2.30932	2.52267	2.22008	1.85667	3.47565	2.27598
A_23_P500282	9.16918	9.87485	9.23377	9.00587	9.14605	9.36731	9.59602	9.46284	8.83261	9.4137	9.58544	9.4843	9.50208	9.12985	9.60201	9.42358
A_19_P00318846	1.83972	1.64385	1.85044	5.47205	2.42982	1.79724	2.10744	2.09747	1.74179	1.75553	1.73586	1.60198	1.6813	2.01921	3.35347	3.64095
A_23_P37375	9.04884	8.37565	9.08711	8.8394	8.71522	8.83521	8.12032	8.43807	8.77315	8.38582	8.51598	8.96053	8.83017	8.95088	8.0251	8.38784
A_32_P110872	7.34158	6.27224	6.99944	6.56867	7.04702	7.04728	7.23455	6.93579	7.74538	7.52695	6.77997	7.22752	6.90011	6.98448	7.03569	7.0181
A_33_P3402419	1.70198	1.65634	1.60466	1.67996	5.62285	1.81085	2.11941	2.12525	2.68566	1.62973	1.74443	1.59821	1.69	1.82267	3.37414	2.34537
A_23_P163467	10.1334	9.31038	9.57096	8.59363	10.1708	9.464	9.50251	9.78782	9.12625	9.7521	10.0726	9.67313	9.77994	9.73406	9.88028	10.2039
A_23_P20075	5.50672	6.10559	5.57014	7.24756	6.15544	6.39109	6.06637	6.14012	7.25298	6.73806	6.95144	6.75478	6.55369	6.78955	6.35941	6.65293
A_33_P3369761	9.2631	9.23762	9.51714	9.1152	8.35964	8.90642	8.84611	9.02851	9.13804	9.02748	8.73241	9.33919	8.95539	9.05311	8.55673	9.13465
A_33_P3789894	4.68207	4.82481	4.96509	5.04164	3.73511	4.69228	4.07095	3.6004	4.92758	4.72779	4.71722	4.75135	4.77889	4.7267	4.69835	9.17164
A_23_P365248	2.80629	3.71317	3.4323	3.77262	4.39784	3.36715	3.72319	3.98371	3.53355	3.65037	3.55356	1.58565	4.0025	3.89222	3.9688	3.74839
A_33_P3399181	7.75503	7.78932	8.07539	8.23406	7.66699	7.91364	7.40867	6.6795	8.44218	8.019	7.34783	7.32087	7.5985	7.91194	7.8443	8.09481
A_23_P113613	3.8426	3.65317	3.11359	1.86484	7.8646	3.33635	3.19545	2.13418	1.63358	3.47063	2.1803	3.10074	3.26573	3.32835	3.7306	2.61126
A_23_P146284	5.48322	5.44656	4.96407	5.63377	7.12472	4.17713	4.62	5.06544	5.39437	4.98812	4.73008	5.29371	4.7435	5.39038	6.2467	4.40395
A_23_P2322	2.60984	1.68016	1.61125	1.70312	1.89524	2.33325	2.10037	2.16676	2.08413	1.66162	1.75002	1.57128	1.70656	5.6201	3.39943	2.41549
A_19_P00801153	2.97485	1.68224	1.61037	1.70435	1.89177	1.81522	2.09081	2.16642	1.76964	1.65299	2.05006	1.56629	2.27394	2.6566	3.39894	2.4189
A_33_P3270109	6.74385	6.48365	7.16701	7.46841	6.61018	6.34614	6.23769	6.42319	6.86163	6.97218	6.21262	6.8509	6.70275	7.44569	6.78601	7.22297
A_19_P00803334	4.01143	3.64848	2.00495	4.54335	4.55846	4.31703	4.60485	3.71179	4.06802	3.90111	2.92629	3.44449	3.83102	3.62717	3.39424	4.02973
A_23_P162874	13.3366	14.0577	13.2732	13.5989	13.3597	13.5224	13.2445	13.6121	12.9598	13.2788	12.9508	13.7754	13.9468	13.7014	13.6635	13.8008
A_23_P55064	4.5518	4.34441	4.63718	4.85676	4.7007	4.37969	5.00054	4.50193	4.95294	5.13265	5.16781	5.01477	4.40204	4.94353	5.09134	4.73346
A_23_P212354	6.01396	6.51308	5.62918	4.42503	4.904	5.157	4.48685	5.56802	4.18375	5.56802	7.01719	4.50536	4.74665	4.85549	3.85831	3.82967
A_24_P90900	5.03209	4.1026	3.95778	4.4629	3.46329	3.742	5.1197	6.35552	3.47063	4.4749	5.3397	4.49037	4.05326	3.86268	3.73681	3.57404
A_19_P00321731	1.57847	2.44025	1.67166	1.60037	2.40873	2.85717	1.80848	3.97494	2.71516	1.58858	1.76192	1.45434	3.07718	1.72252	2.56961	2.00471
A_33_P3297452	1.87213	4.09349	2.92434	3.18787	1.71685	4.10765	4.01812	3.12832	3.44071	2.42616	4.0242	1.86205	3.53577	3.09893	2.55234	3.79581
A_33_P3299160	1.57179	3.30721	1.75435	2.65366	1.70966	6.16565	1.78941	1.70177	2.24184	1.58481	1.5899	1.45947	2.80434	1.71374	2.53232	2.71034
A_33_P3235766	8.9047	8.80473	9.25428	8.69638	8.47795	8.5291	8.5756	8.64614	9.10307	8.48821	8.32005	8.63444	8.70808	8.79665	8.25658	8.58272
A_19_P00331743	3.28002	3.2215	2.97914	3.70624	3.4014	2.59961	3.86553	1.68194	3.17325	2.75321	3.16599	3.06167	2.99393	1.70449	2.48889	1.95745
A_33_P3343727	2.77613	2.41948	3.86194	3.32948	1.68616	1.64284	4.38174	5.24715	3.7852	2.6986	5.68358	3.88222	1.64262	4.15436	2.46539	4.44584
A_23_P85392	11.0813	10.9515	11.1536	11.2974	10.9409	10.9688	10.9579	10.9409	11.446	11.4122	11.3026	11.2316	11.1795	11.2629	11.1345	11.3061
A_23_P91468	12.5834	12.6076	12.8488	13.1384	12.4425	12.61	12.6712	12.2949	12.8063	12.8503	12.5071	12.5793	12.5377	12.8658	12.5861	12.8863
A_33_P3262133	1.88688	3.26354	3.04922	2.7038	1.66436	1.62305	3.28107	1.90628	3.29484	1.56436	2.99813	3.58972	2.88069	3.99641	2.37202	1.89075
A_23_P94533	12.7281	12.7333	12.6608	12.3733	11.7142	11.8507	11.5625	12.1381	12.6457	12.9171	12.0327	12.0728	11.9625	12.5468	11.7258	11.8858
A_24_P55148	5.90426	6.1623	5.71937	5.96543	6.53848	6.75214	6.03253	5.96293	6.05955	5.96486	6.22207	5.7659	6.65008	6.21122	6.36264	7.05839
A_23_P73540	6.27302	6.66176	6.46078	6.03094	9.12069	7.10746	6.78626	6.68171	6.41423	6.20783	6.43428	6.53645	6.52192	6.25351	6.45874	7.83919
A_32_P150142	1.5349	2.97485	1.9268	2.58075	1.63626	3.95458	1.6833	1.61385	2.7852	1.5466	2.81681	1.47044	2.74455	1.65767	3.51157	1.81066
A_23_P403898	6.64151	7.13763	7.47858	9.07024	8.79993	6.70148	7.42799	7.02713	8.21749	7.41105	7.35147	7.47367	7.63959	7.56824	8.08534	7.06611
A_33_P3275226	1.52376	1.53048	1.74189	1.54913	1.61345	2.16494	1.65715	1.59107	1.58975	1.53129	1.53323	1.77411	2.2525	1.6345	2.11534	1.74666
A_19_P00328265	4.85617	5.74211	5.03426	5.1806	5.11887	5.16052	5.27729	5.73135	4.75166	5.20449	5.61695	4.43871	5.35815	5.11789	4.6235	4.98009
A_32_P73821	11.9994	12.3334	12.4194	12.1015	12.128	12.2558	11.8773	12.0188	11.7934	12.0409	11.5653	12.128	12.3878	12.1373	12.465	12.5458
A_23_P106973	12.1704	12.6655	12.2487	12.2649	12.6161	12.2317	12.5737	12.679	11.9849	12.4708	12.8047	12.8315	12.2876	12.0272	11.9949	12.0109
A_19_P00322733	1.81537	3.26126	3.15364	2.54605	1.7635	1.55606	3.51399	3.80802	3.07039	2.52799	2.88448	2.8292	2.9924	4.96591	3.77299	3.64972
A_23_P113972	8.0879	7.47481	7.97575	7.45741	7.5568	7.53956	7.43504	7.96859	8.01199	7.6612	7.69005	7.87334	7.64487	7.65929	7.63176	7.72389
A_23_P27315	11.2991	10.8847	10.8162	10.5135	10.1292	11.401	10.5008	11.0175	10.177	10.9558	10.2181	11.151	11.1378	11.3518	10.5514	11.4052
A_19_P00802864	4.21941	4.30228	4.95598	5.03849	3.81706	4.34594	4.18134	3.54857	4.38319	4.81951	3.88915	4.43938	4.40346	4.54612	4.1244	4.55652
A_23_P13548	1.4912	1.49062	1.46311	1.51251	1.56025	1.53599	1.58775	1.54007	1.54169	5.07368	1.50243	1.45777	2.79623	5.31516	1.84162	1.61231
A_19_P00808186	5.37304	6.71701	5.26989	5.48421	5.22727	5.19488	5.08529	4.94549	5.78571	6.37421	5.22118	4.24595	4.95086	4.97309	5.4427	5.3815
A_23_P215111	4.09658	4.847	3.15422	3.47673	3.20047	9.05915	2.78093	6.84106	1.76821	1.93878	3.38776	4.64115	2.93331	2.27453	7.54359	3.24822
A_24_P315346	3.19965	7.01523	3.39282	3.0537	2.93695	3.28398	3.78198	2.11816	3.39451	3.07557	4.09972	3.52981	3.57811	3.02929	4.15856	3.98787
A_19_P00319772	5.89439	7.23009	6.13661	6.89082	5.15792	5.30669	6.41597	6.25724	6.52916	5.67824	5.92396	6.14559	6.00512	6.69322	5.5136	5.49709
A_23_P103877	1.84687	1.99432	1.64562	1.58327	1.63561	1.97682	1.54431	1.55144	1.85885	1.46288	1.91708	1.60441	1.70499	1.83164	1.68157	1.54938
A_33_P3226142	1.46712	1.46591	1.44295	1.49067	1.53211	4.13647	1.55632	1.51331	1.515	1.47179	1.4825	1.44386	1.80538	4.12264	1.70544	1.56206
A_23_P56140	8.21608	8.25658	8.33354	8.59418	8.71065	8.30639	8.4593	7.85943	8.04373	8.39685	8.91241	8.34877	8.20049	7.98723	8.26	8.09588
A_23_P128698	9.45808	9.36549	9.7049	9.68216	9.11855	9.37	9.63688	9.536	9.95594	9.35333	9.60937	9.43782	9.75174	9.75318	9.47601	9.31528
A_23_P120428	1.94947	1.99154	1.81508	2.14562	2.13463	2.65537	2.76182	2.70553	2.05148	1.72501	2.14188	2.16745	2.87414	2.00659	1.76929	1.90205
A_24_P50801	5.56956	5.51486	5.00031	3.90165	4.88739	5.36888	5.50853	5.5904	4.14612	5.6321	4.9491	5.72119	5.26736	4.65175	5.29094	5.20051
A_23_P100730	7.54093	6.78211	6.93804	6.08254	5.43064	6.43821	6.661	6.26627	6.40981	6.40079	7.55111	6.48833	6.51069	6.24239	6.03574	6.01141
A_23_P120557	6.49367	6.12613	6.71814	6.22435	5.97019	5.71295	6.18505	6.34635	6.80774	6.45673	6.63916	6.23114	6.22104	6.60397	6.13522	6.26401
A_23_P7732	8.31333	8.05316	8.54414	8.35989	7.44313	7.85149	8.14321	8.11877	8.61797	8.17826	7.49509	8.12777	8.10409	8.32285	7.76711	8.05829
A_33_P3533377	1.43378	1.43069	1.41655	1.45847	1.49942	1.47772	1.51796	3.39922	2.14673	1.43984	1.45621	1.42372	2.10583	1.50058	1.59346	1.50641
A_23_P204801	5.44528	6.29639	5.45481	4.72125	5.01786	5.26544	5.4498	6.92926	4.93384	5.54486	4.70261	6.11051	5.89752	5.88879	5.20922	6.143
A_33_P3333787	3.46924	2.11382	2.15071	1.92658	1.49377	1.47086	1.51144	6.55913	1.82965	1.43328	1.45091	1.75182	1.47707	2.40662	1.57965	1.51196
A_19_P00802450	5.21625	4.98226	4.8758	4.36646	4.94676	5.61267	5.34833	7.46245	4.32319	4.7435	4.77137	5.05961	5.25071	5.80907	4.93272	7.70594
A_19_P00803329	9.38068	8.62575	8.99905	8.48015	8.68404	8.61823	9.02194	9.21443	9.13167	9.06214	8.81938	9.22244	8.95907	8.73125	8.56553	8.88401
A_23_P133153	1.59714	1.5863	1.50595	1.59336	1.65901	1.64589	2.03381	1.73468	1.63595	1.57086	1.61214	1.59725	1.64309	1.70925	2.38652	4.28732
A_33_P3274105	8.56284	8.85099	8.75218	9.42388	8.95996	9.09668	8.75383	8.61601	8.9883	8.79792	8.65697	8.58587	8.91931	8.74945	8.78041	9.48944
A_23_P110196	6.27254	6.14723	6.53119	7.22005	5.22065	5.37249	5.68697	5.8196	6.55341	6.41508	6.40902	6.37813	5.61831	5.77305	5.48847	5.62315
A_19_P00325781	5.18145	4.87004	5.38474	5.38177	3.43294	4.59958	5.09085	6.03314	5.34798	4.61938	6.60485	4.89729	4.68476	5.24664	5.24491	6.22593
A_23_P103631	11.2413	11.231	11.269	11.3586	10.8776	10.8502	10.7897	11.1816	11.079	11.1283	10.9392	11.4019	11.0002	11.2797	11.0942	11.0588
A_23_P97860	12.0665	11.609	11.8316	11.0426	10.3168	11.1588	11.349	11.3888	11.2706	11.7576	11.4979	11.4946	12.7494	12.0429	11.2067	11.5842
A_33_P3227264	12.3361	12.0129	12.1695	11.8773	12.3599	12.1023	12.2662	12.4836	12.1513	12.1091	12.195	12.3344	12.1079	12.1134	11.929	11.9528
A_33_P3292829	6.76047	7.42944	6.56727	7.03411	7.04445	7.66602	7.35956	7.44644	6.65604	7.5327	6.45874	7.16537	7.9822	7.36328	7.25207	7.55415
A_19_P00323165	1.39775	1.38991	1.37531	1.75435	1.46323	1.43187	1.47841	3.90225	1.4396	2.87596	1.42791	1.38991	1.43863	6.68396	1.51604	1.44149
A_33_P3301884	3.01065	1.38667	1.37187	1.99285	1.4597	1.4274	1.47536	3.41922	2.61644	1.99767	1.42588	1.71703	1.48398	5.56691	1.50958	1.43649
A_33_P3316064	4.32693	4.65754	4.39989	4.55922	3.45366	4.91765	3.70961	4.43496	4.33488	4.43641	3.80287	4.05446	4.26514	4.6842	3.50799	3.49873
A_23_P60009	2.11456	1.38278	1.36666	1.40608	1.45577	2.36654	1.47102	1.43812	1.42944	1.39454	1.92236	1.38425	2.73981	1.44131	1.50182	1.43131
A_23_P255153	7.93821	7.19666	8.06574	7.47967	6.83218	6.66667	6.7502	7.62379	8.39186	7.53594	7.43834	7.40691	7.21368	7.90755	7.22895	7.22477
A_23_P84448	7.41981	7.82149	7.29278	8.29272	11.1781	7.56987	7.70562	7.13435	7.71636	8.05189	9.24905	7.92149	7.01018	8.14349	7.83091	7.55523
A_33_P3258462	1.38671	1.37746	1.36203	1.40094	1.45229	1.41893	1.46854	1.43755	1.42401	1.39059	1.42445	1.38282	1.42068	1.43631	1.49746	1.4266
A_33_P3243248	3.91759	4.8274	4.44219	4.80367	4.5839	4.71379	3.55265	4.22053	4.48436	4.5278	2.58376	2.77264	3.56467	3.60641	3.89106	4.17713
A_33_P3342300	1.38559	1.65033	1.69308	1.39892	1.45199	2.37665	2.97774	1.43856	3.14578	1.72266	2.25005	1.38278	1.41828	1.43423	1.49691	3.34294
A_33_P3253427	8.43393	8.12719	8.22926	8.27275	8.37274	8.5361	8.44369	8.45819	8.56112	8.37154	8.29866	8.42516	8.3577	8.43572	8.19565	8.26123
A_23_P106405	10.442	10.3329	10.5753	10.932	10.0616	10.1913	10.7127	10.284	10.7545	10.4409	10.6675	10.2713	10.6504	10.6163	10.3898	10.2273
A_23_P120931	6.87848	7.01635	6.69096	5.78873	6.46614	7.11257	6.87713	6.51223	6.49292	7.0205	7.72851	7.05709	6.48422	7.27541	6.67975	7.44755
A_33_P3346348	3.79418	4.30713	3.75139	3.56572	4.24542	4.8372	4.79751	4.39497	4.05269	3.50086	3.9586	4.38597	5.31394	4.02077	4.47663	4.83899
A_24_P641130	6.89342	7.2069	6.85211	7.92852	7.21506	7.02903	7.54043	6.33799	7.28107	7.515	8.64335	7.5468	6.56817	7.56118	7.07461	7.30033
A_33_P3324894	3.04305	4.02606	3.46154	4.26654	4.17814	3.2858	3.40198	4.25667	3.65317	4.06147	3.02691	3.36191	3.22528	2.24516	1.50269	3.97852
A_33_P3388006	3.1225	3.00192	2.3921	3.23546	2.9049	3.28885	2.63735	4.10446	2.26665	1.3891	2.48392	3.54631	3.84415	2.68833	1.5053	1.4271
A_23_P115932	1.54137	1.51689	1.48999	1.53116	1.53433	2.29312	1.55832	1.77511	1.56259	1.55981	1.59019	1.5575	1.53923	1.67733	1.98531	1.67864
A_23_P256948	5.32982	6.96924	5.46187	4.29237	3.19851	5.62719	4.94573	5.07662	2.94926	5.23646	6.20358	5.31452	3.81855	4.93841	5.12692	4.64355
A_24_P185945	1.35638	3.15254	1.54448	1.35615	1.37742	2.12603	1.38539	1.37918	1.37253	1.35718	1.37866	1.34598	1.36706	1.37703	1.4248	1.37905
A_19_P00322254	6.05226	5.29984	5.45558	6.5162	5.63645	6.14012	5.50365	5.95011	6.201	6.10138	5.75209	5.61595	5.67824	5.74446	5.9696	6.77915
A_33_P3240249	1.39343	1.38244	1.37458	1.40335	1.46498	1.42768	1.48522	1.45825	1.42967	1.39348	1.4431	1.39539	1.41893	1.43758	1.52221	1.43436
A_33_P3397147	5.29726	5.36533	5.19407	5.84858	5.40722	6.09442	5.64234	5.71767	5.35037	5.57546	5.65574	5.59138	5.3701	5.35577	5.51119	5.77622
A_23_P253046	12.5607	12.021	12.2619	12.0219	11.7326	11.9143	12.1235	12.04	13.1267	12.5485	12.2939	12.2132	12.5534	12.5834	12.3599	12.3279
A_23_P48717	14.2222	14.0549	14.0718	13.1147	13.2248	13.872	13.5789	13.9761	13.2027	13.6121	13.4661	13.7074	14.1724	14.0649	13.6289	13.9536
A_32_P530933	6.17813	5.639	5.27906	5.52158	4.39714	5.82614	5.43338	5.6968	4.95598	6.18075	4.75301	5.46164	6.39306	5.30863	5.09906	5.60281
A_33_P3421183	7.17048	4.20233	4.72014	3.78859	5.22675	4.9142	5.09669	4.92511	4.97406	6.35007	4.57358	4.84987	4.40886	4.54557	4.71428	4.8002
A_24_P280846	1.40339	1.39186	1.38788	1.51193	1.47829	1.44407	1.50158	1.47536	1.44256	5.93806	1.45809	1.41231	1.42813	1.44756	1.54973	1.44999
A_24_P156576	7.45887	7.12001	7.23693	7.27917	6.98974	6.93703	7.34994	6.97032	7.63505	7.63414	7.29503	7.27826	7.04266	7.35797	6.88848	7.06383
A_33_P3345549	2.37917	3.25538	3.64831	3.56091	3.43932	2.2538	2.52985	1.59056	3.32173	2.5901	2.57899	3.72213	3.49642	3.06279	1.53517	2.46074
A_23_P108404	7.09778	7.28052	7.25162	7.72312	6.40366	7.06018	6.81915	6.76246	7.42232	7.43118	7.44569	7.53386	7.0738	7.624	7.27679	7.25387
A_23_P692	3.56164	2.33709	3.46179	1.77645	4.36691	3.09209	3.6754	2.31757	2.85877	3.13664	3.05542	2.78474	3.92121	3.16377	3.63636	2.95473
A_19_P00328880	5.33621	5.1769	5.22145	5.24734	4.68948	5.90327	5.12765	6.11728	5.40351	5.39312	4.8491	5.6069	6.24961	6.36513	4.89598	5.6712
A_23_P391275	5.81832	6.06697	5.99307	6.50126	7.75731	6.77352	6.16654	6.36886	5.84435	6.00083	5.67213	6.54066	6.46913	6.42494	6.36886	6.56523
A_33_P3383836	1.67555	1.40907	1.71826	1.43161	1.49793	7.10691	1.54238	1.50403	1.46288	1.41816	1.48058	1.43235	4.01406	2.88167	1.60127	2.70137
A_23_P150467	1.42456	1.41201	1.41457	1.4352	1.50133	3.86553	1.53121	1.50788	1.46666	1.48913	1.48411	1.43526	1.44777	1.47031	1.61202	1.48851
A_23_P42265	8.84896	8.45055	8.87287	8.87489	8.47515	8.42198	8.71277	8.10195	8.64095	8.54732	8.421	8.49058	8.96212	8.49179	8.85657	8.81419
A_33_P3364631	3.34655	1.418	1.64974	1.44171	1.50897	4.19766	1.5403	1.51811	1.47294	1.42615	1.81328	1.44153	1.45418	1.47655	1.63777	1.49924
A_23_P116207	8.3913	7.87362	8.28947	8.74037	7.85968	7.83919	8.27542	7.97756	8.86312	8.41184	8.42347	8.09827	7.81421	8.20439	7.88962	8.10409
A_24_P406060	6.96188	6.44112	6.55033	6.35418	6.97554	6.76937	6.86078	6.91578	6.34179	6.73702	7.03348	6.75186	6.79812	6.80583	7.15273	6.85771
A_23_P130689	9.07516	8.84095	9.11486	9.42814	8.88213	8.7135	9.32263	8.51633	9.40871	9.22167	9.59151	9.0562	8.38041	9.21657	8.7996	8.88185
A_23_P56146	5.75057	3.95431	3.92457	4.11056	3.46092	3.91733	4.18769	3.86958	4.45458	3.742	5.23752	4.12129	3.79558	3.49587	2.31465	4.19125
A_33_P3415440	8.39715	8.58536	8.41544	8.09827	7.97226	8.58754	8.2609	8.37274	8.07715	8.15832	7.96106	8.27094	8.68074	8.22898	8.15022	8.33308
A_19_P00319023	1.46023	1.51387	2.46074	2.06325	1.53568	1.50434	1.57796	1.55335	2.03302	2.93171	1.64126	1.4672	3.1513	1.50467	1.77645	1.54252
A_33_P3289401	1.46421	1.4467	1.44687	1.95274	2.48469	2.31636	2.74802	1.5604	1.50515	1.4544	1.52454	1.47093	2.93199	1.50897	1.80834	2.63794
A_33_P3262625	4.9296	3.12967	4.65023	3.50939	5.13081	5.57215	4.8726	4.10203	4.53688	4.10977	5.67394	7.28681	6.56674	6.36983	3.63695	4.15962
A_33_P3398406	4.35807	4.70633	4.13647	3.16325	4.29785	4.79423	4.90766	4.26777	3.84468	3.42262	4.01116	3.76177	5.50853	2.9887	5.11139	4.27209
A_23_P204850	9.43376	9.25465	9.4137	9.43266	8.67468	9.17744	9.23636	9.54875	9.70874	9.46552	9.08745	9.1786	9.41592	9.57773	8.69193	8.92848
A_23_P29939	8.41369	7.72566	6.87318	6.25799	6.63834	6.92724	7.15398	7.14123	5.4438	6.3005	10.8429	6.92834	7.06109	7.9206	7.21281	6.82732
A_23_P329962	3.60444	2.76496	3.31967	3.18752	1.56605	2.65231	4.04393	3.90251	2.68927	4.23458	4.07558	2.66638	2.96611	3.13982	3.49807	4.36449
A_23_P47924	1.48111	2.7799	1.46638	1.48624	1.53938	1.52853	1.59947	1.5899	1.73781	2.45439	1.51125	1.49388	1.49441	1.51966	1.74705	3.50115
A_23_P109470	7.7643	7.55979	7.58248	7.6443	7.71834	7.33793	8.15524	7.43809	7.75345	7.76771	8.33006	7.83543	7.24499	7.73263	6.94213	7.20802
A_33_P3370132	9.38461	9.55008	9.33615	9.59716	9.28771	9.24727	9.36443	9.12101	9.29178	9.27656	9.32062	9.36814	9.39142	9.43488	9.23911	9.1478
A_33_P3286121	1.50712	3.92043	1.73388	1.50945	1.59153	2.38973	1.66954	1.63476	1.68142	1.48785	3.74643	2.49624	2.68882	1.55361	2.18992	3.67803
A_33_P3247890	1.51239	2.37917	2.61951	1.51387	1.59757	1.56046	2.76683	1.64613	1.56572	1.79831	2.42082	1.52306	1.52213	1.55978	2.24972	5.74526
A_23_P110811	14.1757	13.9846	13.9091	14.3585	13.8502	14.2519	14.1025	14.0488	14.3051	14.0846	13.875	14.1798	14.3477	14.012	14.012	14.2311
A_33_P3341731	6.7414	6.84076	6.17376	7.00742	7.51658	7.45792	7.00295	6.94137	6.47856	6.48336	6.30137	6.09472	6.79569	6.54847	6.7978	8.32234
A_19_P00332432	5.00675	4.44584	4.38651	4.58864	4.01617	4.69371	5.00274	5.33748	4.96281	4.54282	4.44419	5.00484	5.1004	6.54569	4.52152	4.26464
A_23_P96658	6.23692	5.38629	6.40876	5.01661	5.10383	5.50797	5.56717	5.70557	6.2405	5.49014	5.51933	5.80697	5.59712	5.97315	5.17908	4.77947
A_23_P110288	5.15491	4.86014	5.04271	4.78164	4.6978	4.76859	4.53489	5.24297	4.91085	4.71061	4.75549	4.99386	5.44794	5.04164	4.91654	4.87455
A_23_P120594	8.14246	8.24074	8.43239	8.24718	8.52238	7.80436	8.32173	8.39496	8.10861	7.91889	8.16721	8.37154	7.92965	8.2127	7.96342	7.7814
A_23_P398189	1.55936	1.52816	1.52262	1.56255	1.66481	1.61714	1.81552	1.75784	1.62435	1.5299	1.6343	1.56666	1.56431	1.62305	2.71353	1.86276
A_23_P424582	9.94964	9.60434	9.93129	9.77747	10.1207	9.58971	9.75048	10.1464	9.8164	9.81831	9.12985	10.112	9.78159	9.58827	9.52509	9.39935
A_23_P24774	4.18297	4.634	4.96483	5.43987	4.76005	5.36442	5.30036	4.75214	4.5826	4.18795	4.36106	5.75483	2.80744	3.87793	3.57743	4.51424
A_33_P3381666	2.83907	4.58143	2.51321	3.21293	3.59099	4.10625	3.8021	1.91253	3.0645	3.45479	2.79222	3.01331	2.51147	2.25201	2.84544	4.29372
A_19_P00328337	10.3838	10.7356	10.2039	10.5962	11.1473	11.0002	10.6761	10.499	10.3715	10.6498	10.0831	10.2931	10.7022	10.44	10.5836	10.797
A_24_P159702	4.75755	5.63096	4.7779	5.35011	4.33008	6.44265	5.36489	5.33694	4.46523	4.74537	4.43227	5.01403	5.70127	5.09262	5.06851	4.80225
A_23_P216307	10.9178	10.6579	10.8216	11.183	9.80343	10.7619	10.62	10.9434	11.0298	10.6382	10.62	10.9706	10.6407	10.8221	10.451	10.8811
A_33_P3329750	6.0283	5.93934	5.97315	5.83815	6.57311	6.27661	6.40981	6.11215	6.02805	6.09041	5.67532	6.21831	6.44239	6.02678	5.82231	6.54398
A_33_P3251989	8.44117	8.4726	8.56146	8.92264	8.34975	8.42742	8.64584	8.52407	9.08157	8.46959	8.03063	8.58272	8.77343	8.73007	8.34391	8.5138
A_24_P169234	5.71032	5.25736	4.97079	4.78504	4.33117	4.47551	5.61981	4.87798	4.53082	5.45913	7.36214	5.35889	4.11693	4.34188	4.29494	4.34418
A_33_P3351276	3.55412	4.18702	4.00782	4.57015	5.00646	5.11842	4.42327	4.21013	5.81281	4.34166	4.85285	5.14673	4.98787	4.35448	4.38491	4.52883
A_23_P11774	8.56257	8.59146	8.48742	8.9008	7.96497	8.30416	8.17124	8.45406	8.38182	8.38843	8.30498	8.48846	8.64924	8.508	8.29207	8.48469
A_19_P00323431	6.884	6.59828	5.30834	6.96188	5.39284	6.60795	6.23663	6.50645	6.84296	7.18726	5.77107	6.91303	4.67038	6.01509	5.93426	5.89082
A_23_P115011	5.48787	6.8029	6.75478	7.74712	5.01131	5.35474	5.85334	5.33278	6.59264	6.40315	6.49986	6.00008	6.60857	6.76562	6.10173	6.03528
A_23_P123402	1.47554	2.09324	1.75407	2.00557	2.35766	2.50067	2.54493	2.71154	2.27272	1.87402	2.36625	2.28214	2.88738	1.89192	2.02563	2.4867
A_33_P3396008	3.20901	3.19048	2.0895	3.31319	3.03416	1.77305	2.69682	2.04614	3.48724	2.5759	5.07288	3.7002	3.26228	2.19742	3.25225	3.2392
A_23_P59045	6.24575	7.24197	6.49113	7.01523	8.32317	7.54472	6.84459	6.41332	6.96449	6.5235	6.17674	6.07135	7.24525	6.16048	7.32291	6.85928
A_19_P00331302	10.5626	10.4162	10.2236	10.2453	10.3659	10.6928	10.4974	10.8315	10.2852	10.6206	10.7875	10.4974	10.5272	10.5113	10.7204	10.7831
A_23_P106682	11.1731	11.2848	11.3298	11.787	12.7531	11.5033	11.1544	11.3175	11.804	11.5597	11.1816	11.645	11.4308	11.231	10.7998	10.9198
A_33_P3240492	1.69257	1.64731	1.60092	2.05027	2.31926	1.80566	2.57001	2.10983	2.16616	3.05925	1.73804	2.14562	2.91905	1.80866	3.35616	2.31383
A_23_P30122	1.49498	1.48173	1.60204	1.49265	1.7574	2.02629	1.97283	3.05781	1.90115	1.51342	2.4641	1.68492	1.87898	1.99076	2.12926	1.65767
A_23_P80718	1.70027	1.65516	1.6048	1.67881	1.88847	1.81569	2.12829	2.12926	1.75182	1.62885	1.74363	1.60193	2.55868	1.82212	3.3707	2.34074
A_33_P3214785	8.49344	8.17679	8.056	7.87511	8.23618	8.2751	8.37274	8.71217	8.26457	8.03735	7.6338	8.53261	8.41397	8.21549	8.07166	8.39777
A_32_P168886	12.6203	12.9898	13.1106	13.3418	12.8455	12.9449	13.1215	12.8556	13.1601	13.1961	13.3772	13.048	12.5984	12.9971	12.8227	12.9629
A_33_P3253465	1.71757	1.66885	1.61059	1.6925	1.90299	1.82983	2.1349	2.15686	1.76529	1.63916	1.75206	1.59269	1.70156	1.84639	3.39041	2.69203
A_23_P99891	10.0702	10.3081	10.1596	10.3216	9.8209	10.3071	10.1035	10.3774	10.4303	10.2304	9.95941	10.2666	10.1147	10.0793	10.0446	10.3097
A_19_P00325042	3.98517	4.0496	3.77693	3.98787	3.74299	3.51997	2.1312	2.16999	4.37155	4.2137	2.82104	2.58217	3.89081	3.43115	3.39565	2.39965
A_23_P122508	1.67318	1.5578	1.6376	1.79842	1.58242	2.12731	2.12926	1.51014	1.71143	1.80343	2.65605	1.88505	1.72173	1.89854	3.23887	1.64158
A_19_P00328352	8.46333	9.35754	8.30751	9.13922	9.38315	9.39672	8.76714	8.70386	8.76868	9.09741	7.84183	8.30342	9.3424	8.589	9.07891	9.15335
A_23_P25720	2.0661	1.54673	1.53068	1.64445	2.16047	1.64696	1.79842	1.79798	2.11534	1.54871	1.61834	1.70557	1.58411	3.55356	2.62872	2.8641
A_19_P00808367	4.41381	3.73632	3.83551	3.30483	3.53477	4.77757	4.12183	3.80709	4.24095	4.24286	3.90085	4.11252	4.54634	5.74424	3.39863	4.03693
A_23_P165504	2.62061	2.09202	1.89892	2.67073	2.86334	3.00192	2.71724	1.94665	2.8055	2.25778	2.92345	1.81363	2.57187	2.47967	3.02929	3.08656
A_19_P00329408	2.71034	2.78474	2.55379	1.70727	2.41525	3.67102	2.67105	2.7754	3.31016	2.89937	3.0769	2.76791	2.86176	3.41454	3.39309	4.77554
A_33_P3388822	3.54368	1.68513	2.29766	1.7602	5.44956	1.80492	2.06147	2.16775	2.69703	1.65874	2.07818	2.07483	2.01896	2.62359	3.38925	5.33441
A_23_P122197	6.2161	6.13661	6.28316	5.4771	5.55874	5.23821	5.56523	5.7738	6.38681	6.19889	5.77251	6.19325	5.99557	6.03937	6.29692	6.05823
A_23_P73526	2.469	2.58348	2.90013	4.73104	1.8615	2.66102	2.95855	3.15986	2.49184	2.46539	3.94518	3.0645	2.9759	2.25059	3.67239	2.90599
A_24_P932418	11.2684	11.2493	11.2172	11.2204	10.9676	11.4341	11.4737	11.3626	10.9271	11.0843	10.5053	11.2508	10.872	10.9532	10.473	10.8473
A_33_P3303121	7.48024	7.09264	7.32398	6.32563	6.62085	6.83112	6.83556	7.23117	6.30604	6.58751	6.48833	6.89704	7.08608	6.88997	6.60003	6.81547
A_24_P191013	3.35153	5.2551	4.03666	3.86775	2.11606	3.33116	3.40246	3.11982	3.60081	3.20901	3.18408	3.63096	3.49145	2.99785	3.98482	3.43011
A_23_P88893	9.91943	10.4048	10.0346	9.71342	9.8781	9.98699	10.0726	10.2753	9.86957	10.5473	10.0785	10.7215	10.4708	10.3995	10.3385	10.5307
A_33_P3255782	13.9992	13.918	14.2185	14.5411	13.99	13.7538	13.8157	13.5957	14.2149	14.0521	13.9271	13.9146	14.0213	13.9626	13.8008	13.9992
A_19_P00808747	2.93983	3.6122	4.21861	3.93652	3.14898	2.90465	3.00054	2.5734	3.76373	3.21629	4.0754	2.54195	3.30666	3.26515	2.50039	1.96311
A_23_P111865	6.10559	6.03314	6.10253	6.1184	5.84614	5.9182	5.96543	6.08373	6.45896	6.28099	6.19298	6.01247	5.43489	6.08898	5.99707	5.90901
A_23_P132027	4.9149	4.18769	4.3781	4.54145	3.88168	4.2381	4.89011	5.39857	5.26458	5.32846	5.10459	4.79423	4.7456	4.29982	4.95598	4.55386
A_23_P40782	6.43845	6.32969	6.92554	6.90723	5.89883	6.42943	6.02344	6.46209	6.84393	6.65604	5.67264	6.63673	6.81377	6.56419	6.59918	6.33926
A_33_P3246833	9.3998	9.95178	9.39216	6.20284	12.4342	9.17131	11.053	11.2831	6.09811	9.80138	9.90406	7.95826	9.0898	9.22338	8.91675	9.66519
A_19_P00322411	3.09122	1.56531	2.73394	2.00285	3.15364	2.34803	2.88927	3.35062	2.53795	2.04597	2.10126	1.69801	1.62687	4.72727	4.00492	3.19009
A_23_P115636	5.34356	5.26312	5.29959	6.0999	5.06851	5.92876	5.469	5.93806	5.67532	5.29841	5.15491	5.91549	5.4636	5.75697	5.46001	5.61358
A_23_P361841	6.65293	5.76676	6.08955	5.61462	4.76284	6.0572	5.72401	5.53048	6.23277	5.46717	5.44472	5.90874	5.80833	6.2227	5.70641	7.32626
A_33_P3411980	4.06779	4.8939	5.01506	3.57612	4.31775	5.98506	4.92541	5.10353	4.59579	4.71853	3.42543	4.65133	4.89411	5.30202	5.21503	8.13303
A_23_P104224	5.64165	5.52232	6.62388	6.16904	3.91029	4.53462	5.88432	6.43197	6.20545	5.13287	7.18672	5.53314	5.42341	5.89703	5.96135	6.48967
A_23_P114057	10.4243	10.5636	10.9706	10.8811	10.8788	10.5967	10.7602	10.4078	10.9191	10.728	10.6646	11.0364	10.1505	10.7075	10.3838	10.4954
A_23_P1782	8.97249	8.76563	9.21222	9.17483	10.4524	9.13881	9.25465	8.56764	8.83555	9.07479	9.95891	8.75644	8.96053	8.70258	9.44328	8.95744
A_33_P3261914	3.80287	4.52531	4.34752	4.55874	2.50067	4.46711	3.55768	2.9924	4.49747	3.74053	4.25052	3.0871	4.26287	4.00515	4.30396	3.44261
A_19_P00320173	4.4687	4.43517	4.34188	5.03024	4.50001	3.7298	4.79681	4.93006	5.78134	5.24219	4.81052	4.50223	4.3914	4.32116	5.09339	5.03181
A_23_P324419	2.87437	1.51948	1.49437	1.53882	1.59665	1.56922	1.63696	1.57463	1.57801	1.51987	1.52522	1.4677	1.58348	1.61311	3.42369	1.6983
A_23_P12405	2.74205	3.5625	3.2173	2.61617	8.05482	2.83735	3.32473	2.05853	2.91349	3.41349	2.90599	2.19232	2.68566	2.46489	3.32123	2.7389
A_23_P1331	3.81706	2.44743	4.05792	2.27394	2.28999	3.28605	2.74825	3.31967	4.11056	3.74672	3.10595	3.88084	3.77157	3.88709	1.81297	2.91837
A_23_P128084	15.8764	15.746	15.6187	15.221	15.1098	15.5242	15.9761	15.7407	16.2808	15.9761	16.1741	15.8413	15.5827	15.5885	15.65	15.3029
A_33_P3364904	7.38271	7.31269	7.7884	7.33348	7.83946	7.17732	7.38859	7.6471	7.43399	7.38621	7.14703	7.76544	7.84221	7.51286	7.33822	7.87848
A_23_P107653	14.2908	14.2519	14.2222	14.313	14.1876	14.4364	14.4402	14.1683	14.3627	14.4288	14.5079	14.2841	14.3051	14.3195	14.4968	14.4402
A_24_P933418	7.52432	7.23117	7.89742	7.85732	6.8476	6.72251	6.78707	6.96866	7.52871	7.26698	6.81377	7.50021	7.16104	7.31834	6.80944	6.93232
A_23_P105465	7.41825	8.019	7.56395	7.43631	6.5711	7.87696	7.29746	7.3082	6.68584	7.01499	6.57281	7.41076	8.30378	7.74978	7.42144	7.77437
A_33_P3287233	1.48572	4.42377	1.45858	1.95142	1.55231	1.53035	3.12675	1.5695	2.11674	1.80043	1.49735	1.45513	1.53929	1.56147	1.79892	1.59635
A_24_P336577	7.56037	8.74487	8.01351	8.75817	8.04303	7.74914	7.87579	7.98518	8.17158	8.06312	8.16436	8.37309	7.99363	8.32967	7.71886	8.00424
A_33_P3367889	1.47336	1.47186	1.44806	1.49613	1.53964	1.51923	1.56367	1.52122	1.52126	1.47658	1.48713	1.44842	1.52572	1.54525	1.73244	1.57144
A_33_P3412556	5.35316	5.67194	6.07524	5.74237	4.39062	5.61462	5.52869	5.5575	5.8478	5.05106	6.74114	5.3273	5.78552	5.63575	6.05304	6.1629
A_23_P158257	3.51473	1.46392	1.44163	1.48871	1.53035	3.44856	1.55431	1.51116	1.51264	1.4695	2.14925	1.44371	1.518	4.63613	1.69675	1.55784
A_33_P3242743	6.93677	6.92858	7.06986	7.15993	6.75047	7.87642	7.37571	6.99662	6.78793	7.19404	6.76129	7.20659	7.22955	7.10491	7.26065	7.4105
A_23_P106675	7.55003	7.62231	6.98948	7.9426	6.67862	7.23351	6.91944	7.5568	7.20021	7.4891	7.66728	7.61718	7.07087	7.38621	6.61956	6.42794
A_33_P3316052	6.04619	6.08454	5.72038	6.27331	5.9362	5.89828	5.98564	5.68801	5.55398	6.24937	5.05004	6.19377	6.04934	5.80297	5.79261	6.0212
A_19_P00327448	1.94044	4.45353	1.48077	4.41047	2.86363	2.76496	2.94089	4.42527	2.45622	5.26963	2.81798	1.43328	1.49817	3.28311	4.3522	4.36938
A_23_P311885	5.46556	4.56571	6.38758	5.83673	4.1736	4.1691	4.45151	4.90846	5.73853	5.14492	5.06148	5.41878	4.66162	5.18265	5.03824	4.12264
A_33_P3288614	3.06191	2.96559	4.02155	2.03472	1.50191	1.48074	3.41125	3.68569	1.99392	3.79558	3.35511	2.62692	2.5872	3.18237	1.59714	3.45395
A_19_P00321253	3.68441	3.51945	3.74243	5.56288	5.9182	2.9449	3.31101	4.57754	3.67125	3.20871	4.46423	4.20711	2.98816	3.55683	3.68233	1.56567
A_19_P00812904	1.59904	1.42564	1.57634	1.79708	1.49503	1.98804	1.51346	7.46075	1.47655	1.43405	1.45187	1.96987	2.71828	2.83735	3.03174	1.49916
A_33_P3308476	1.42637	1.42238	1.42376	1.45132	2.37025	1.47006	1.5103	6.77186	1.47321	1.43144	2.37379	1.74251	2.63051	7.64156	3.01705	1.49388
A_23_P401675	4.81361	5.11005	4.79849	4.8703	8.24999	5.69264	4.8161	5.92483	4.44219	4.81384	4.82053	4.84881	4.6344	5.60109	4.84987	6.23877
A_23_P95790	2.68018	2.38862	2.54083	1.49723	1.93931	1.6884	1.74179	1.49297	2.19181	1.43517	4.99386	4.28883	2.68627	2.97331	1.57254	4.52107
A_23_P30338	10.8682	10.5447	10.7562	10.9859	10.2071	10.5416	10.3392	10.4796	11.0987	11.1913	10.7668	10.735	10.7344	10.7414	10.7522	10.8008
A_33_P3280993	8.93105	8.80087	9.07408	9.20953	8.82439	9.05202	8.72872	9.18949	9.14511	8.86184	8.49179	9.19058	9.39598	9.12278	8.90959	8.93105
A_24_P550924	4.71755	2.44854	2.24665	2.91035	2.53009	4.10977	2.78389	1.59967	3.08278	2.56161	3.11537	3.16049	3.14327	2.43324	3.74951	2.7587
A_19_P00326174	5.44148	6.50336	3.71565	4.94353	4.09476	6.25316	3.72714	3.6374	3.66864	3.77996	3.43823	3.48724	4.21802	3.19458	1.5359	3.78258
A_19_P00807483	5.69364	7.0205	4.30553	5.04948	4.66858	5.84591	4.77351	4.95158	4.72423	4.71594	5.23701	4.65228	5.29899	4.69018	4.98388	5.23548
A_33_P3537861	1.40365	7.28107	1.38213	3.07772	1.46995	2.7412	1.48489	1.44736	1.44749	6.41685	1.98263	1.39784	1.44679	1.46055	1.52713	2.50854
A_19_P00332176	4.17277	5.75827	5.45041	5.0947	4.42349	4.87333	5.36533	4.73771	4.89317	6.34512	5.93161	4.74019	4.55363	4.86064	5.04684	5.22675
A_23_P96497	2.58521	2.17534	3.00792	2.60208	1.46595	2.49431	1.48115	1.79461	2.37069	4.39989	3.68569	2.63638	1.57332	3.50244	1.51983	1.44502
A_33_P3299435	7.59266	7.64978	7.90847	7.94566	7.7035	7.76493	7.74882	7.95771	7.40806	7.42438	7.4783	7.81899	7.96529	7.75825	7.55799	7.68317
A_23_P152605	3.87955	3.2531	3.02847	1.41473	7.27289	2.61846	3.914	4.37969	1.74054	2.59528	2.10383	2.168	1.43652	6.62924	1.51285	2.83422
A_33_P3373384	5.11471	2.49879	1.90856	2.44879	1.45926	1.42759	1.47441	2.83511	2.87962	2.87574	2.98039	2.06467	1.43265	6.07298	1.50644	1.4355
A_33_P3398712	1.54617	7.27541	1.36972	1.40879	1.45777	3.37653	1.47313	1.43906	1.43231	1.39578	1.42432	1.38653	1.43041	1.44332	1.50322	1.43374
A_23_P301846	2.28779	1.57245	1.37383	1.6081	2.29627	3.81965	1.42009	1.40966	1.4204	1.51561	1.91436	1.99059	1.69051	2.01731	1.48534	1.43357
A_19_P00319151	1.38991	1.38208	1.36656	1.40513	1.45553	1.42296	1.47064	1.438	1.42813	1.39325	1.42357	1.38482	1.42601	1.44003	1.49962	1.43019
A_33_P3367850	1.86642	1.88364	1.67364	1.58477	1.54783	1.6804	1.55848	1.55684	1.96412	1.8148	1.50236	1.44942	1.94337	1.51867	1.68693	1.527
A_33_P3244991	5.58161	5.31372	5.31073	5.10459	5.35106	5.37423	5.27429	5.23994	5.26235	5.12513	5.22524	5.63401	5.5752	5.18912	5.5575	5.3309
A_24_P213715	1.96122	1.37698	1.99177	1.4004	2.76055	1.41985	2.29261	2.98648	2.42843	1.58242	1.42388	2.95984	2.29433	1.43502	1.4956	1.42594
A_23_P70213	4.18946	3.5594	4.36768	3.85774	2.77142	3.31242	3.57526	3.73547	4.13192	3.62987	4.37051	4.13044	4.34671	4.55762	3.46924	3.18391
A_23_P94275	1.71328	3.35128	3.06696	3.78767	3.03837	3.02691	3.24551	3.03033	2.49522	2.39055	2.59528	3.25275	3.23409	2.91397	3.92802	4.28447
A_23_P35848	9.11486	9.16546	8.94362	8.93341	9.54399	9.12887	8.95366	9.16474	9.05943	9.18761	9.49615	9.29327	9.16225	9.05554	8.99061	9.00449
A_23_P200298	9.56583	9.22207	9.8042	9.17099	8.7964	9.16832	9.61815	9.34541	10.0659	9.66633	9.45889	9.0844	9.7312	9.66201	9.42593	9.58149
A_19_P00800116	5.47552	5.10556	6.03574	6.30652	5.42479	5.05025	6.11187	5.55006	6.65193	5.78243	5.41034	5.35358	5.77511	5.39907	5.30811	5.71442
A_33_P3246663	2.59474	1.37541	1.36438	1.86263	1.4558	2.48589	3.07416	5.27825	2.91765	1.38788	4.7235	2.93171	3.13228	2.92927	3.7628	4.13163
A_33_P3268726	2.74744	2.52132	3.90952	3.59478	3.12357	2.78307	3.28912	3.92774	4.17599	2.7852	2.72071	4.30342	2.9252	3.51375	1.5021	3.45189
A_33_P3417865	13.2634	13.537	12.9915	13.236	13.918	13.3063	13.4848	13.9362	12.8879	13.2655	12.9213	13.6042	13.1705	12.9861	13.0069	13.3555
A_19_P00812176	1.39007	4.81586	1.37074	1.40033	1.4612	2.22752	1.48074	1.45158	1.42524	1.39041	1.43725	1.39131	1.41687	1.43405	1.51137	1.43005
A_19_P00806976	9.03875	9.03914	9.1492	8.8582	8.14349	8.51926	8.63841	8.72102	9.05474	9.04847	8.63139	9.13113	8.98003	9.01783	8.59902	8.53683
A_23_P4425	10.7987	11.0104	10.7685	11.0062	10.8062	10.6481	10.8443	10.6296	10.962	11.0922	11.3276	11.0698	10.4859	10.9779	10.8233	10.7908
A_33_P3250055	3.8507	2.35092	3.30267	3.587	2.55426	3.76045	3.90417	4.12758	3.58467	3.43754	3.49145	3.68715	2.96321	3.23055	1.52237	3.21241
A_24_P256404	6.45199	5.5752	6.03147	6.31225	5.75753	6.07608	6.22785	5.92071	5.09906	4.99847	5.62871	6.58076	6.0867	6.72072	6.10608	6.35189
A_33_P3226425	7.37478	7.29777	7.49509	7.66406	7.98815	7.77327	7.67175	7.18703	7.65843	7.7836	7.58563	7.33259	7.14953	7.4613	7.39826	7.67878
A_23_P213706	1.70044	1.81764	1.77985	1.75965	1.49993	1.67401	1.54293	1.65855	1.45176	1.6846	2.56002	1.92887	1.50795	1.45697	1.55436	2.59642
A_33_P3420914	5.77135	6.22871	5.96312	6.32218	6.36595	6.57027	6.33694	6.56975	6.31619	6.99118	6.04296	5.84833	6.33362	5.96709	5.97536	6.59015
A_24_P208045	10.2501	10.0685	10.0471	9.95856	9.7563	9.9994	10.1162	10.3039	10.1343	10.2022	10.1642	9.974	10.2351	10.0518	9.77667	9.85402
A_33_P3306948	9.75048	9.21725	9.66278	8.90314	8.49658	9.30889	9.33615	9.57292	9.53679	9.08886	9.32977	9.36359	9.36399	9.31493	9.21515	9.38986
A_33_P3232498	2.08726	1.39716	2.16956	2.09153	1.48588	4.00442	2.70217	2.23142	1.95807	3.21086	1.95565	2.49104	3.83777	2.91271	1.56395	3.45111
A_23_P410998	8.60275	8.85273	8.72242	8.7996	8.80438	8.40596	8.6954	8.51564	8.51633	8.76368	9.09907	8.87837	8.76464	8.9266	9.19758	8.76122
A_24_P26177	5.92951	6.20748	6.15968	6.3487	5.85926	5.92022	6.04492	5.84748	5.84614	6.07608	6.36406	6.04595	5.58916	6.14896	6.0186	6.06849
A_23_P218675	3.58161	4.19544	4.01755	4.62061	7.99787	5.14673	3.35486	3.21044	3.54145	3.93264	3.3557	3.83524	2.75837	3.42507	3.77595	4.76859
A_33_P3307197	7.31524	7.6978	7.32461	7.72727	7.29076	7.59108	6.57311	7.34965	7.09669	6.92084	6.42731	7.6626	7.10583	7.72506	7.363	7.56061
A_24_P33552	13.979	14.0879	13.99	14.4255	13.9761	14.0779	14.1099	13.8919	13.9875	13.8121	13.831	14.0058	14.2149	13.979	13.847	14.0549
A_23_P27107	1.42676	1.41368	1.73026	2.13397	1.50362	4.45881	1.53442	1.51089	1.46776	2.63528	1.48526	1.43758	2.16388	1.83888	1.61505	1.4916
A_19_P00319318	2.62993	2.62917	2.33137	3.26573	1.50724	3.03656	1.53876	1.51532	2.55426	1.83874	2.53173	1.44077	1.45297	1.47523	1.62809	1.49667
A_23_P44781	6.73467	7.01588	7.19429	6.87101	5.62135	6.10397	5.84036	5.8434	6.5942	6.59794	6.56674	6.59613	6.11939	6.66073	6.40514	6.30986
A_23_P380871	3.8513	1.42274	1.42693	1.44732	1.51532	2.2648	1.5481	1.52674	2.1926	1.43019	1.497	1.44787	1.45914	1.48142	1.65689	1.50699
A_19_P00318415	4.1875	1.42588	1.42996	1.45126	1.51867	2.48965	1.554	1.5306	1.48197	1.43314	1.50107	1.45126	1.46244	1.48486	1.67247	1.51316
A_33_P3302305	10.3187	10.2017	10.2231	10.5993	10.7034	10.7391	10.8327	10.4708	10.7204	10.4579	10.6635	10.406	10.6714	10.3385	10.7292	10.6884
A_32_P101570	5.90049	5.28243	5.00987	5.38832	5.43987	4.84119	5.12172	5.06101	5.61484	5.19066	4.95855	5.17046	5.17968	4.74486	4.83143	4.57668
A_33_P3414591	10.0255	9.81661	10.0908	10.3048	10.4142	10.4964	10.6292	10.0242	10.2191	10.3611	10.6509	10.5354	10.6079	10.3824	11.0772	10.8584
A_23_P202156	5.25485	5.50933	4.99696	5.55368	5.71523	5.12317	5.92789	5.23138	5.28243	5.48155	6.49269	5.67367	5.04057	5.45216	5.13854	5.24991
A_24_P683011	4.03192	4.25779	5.54791	4.60948	4.28105	3.90788	4.88026	4.45881	5.70579	4.86681	4.44611	5.29701	4.92399	4.83583	4.1403	4.0904
A_23_P209269	9.48238	9.41741	9.57224	9.03974	8.82062	9.36882	9.26609	9.34714	9.77034	9.65975	9.9432	9.64852	9.21222	9.51857	9.26345	9.51808
A_33_P3245238	2.64024	5.13316	4.57465	2.094	2.25536	3.44502	3.30945	3.30721	1.92291	3.56276	3.42884	2.45228	3.37935	2.48209	1.48107	4.83874
A_23_P12053	8.01758	8.62892	8.45116	8.59335	7.69663	7.91911	7.90983	8.17366	8.26058	8.20952	8.06769	8.18085	8.12422	8.26369	7.77405	7.61195
A_23_P354965	1.49172	1.46958	1.46912	1.49461	1.57049	1.53551	2.91905	1.60151	1.5326	4.74127	1.55022	1.81297	1.96987	1.53358	2.00265	4.16305
A_33_P3381899	3.95241	6.14941	3.61796	3.71715	4.33063	3.16049	3.51607	3.18312	4.34212	4.83403	3.65847	3.61632	3.55573	4.05361	2.04633	5.04271
A_24_P394420	1.50036	2.96038	1.47725	1.50322	1.58332	1.54652	1.65477	1.62026	1.54427	1.48173	1.563	1.50927	1.51272	1.54444	2.09677	1.62198
A_23_P57819	8.26457	8.46389	8.08327	7.80241	7.945	7.90367	8.0968	7.838	7.85789	8.10928	8.12336	8.04584	7.83041	8.26	8.10928	8.15995
A_24_P36868	9.73478	9.44698	9.52972	8.82407	9.12847	9.06328	9.08635	9.40626	9.82053	9.76867	9.36196	9.09527	9.28771	9.56082	9.24619	9.32062
A_24_P122682	8.64924	8.87489	9.0038	8.23238	8.10928	8.14532	7.89993	7.87945	8.54709	8.60468	8.05316	8.22815	8.21726	8.73369	8.56257	8.827
A_33_P3219720	11.0291	10.8099	10.7831	10.9757	11.6684	11.3361	11.2881	11.284	10.9724	10.8853	10.5585	11.0203	11.1125	10.8216	10.7414	11.1125
A_19_P00809902	9.37441	9.70535	9.13737	9.88329	10.0852	10.5283	9.98668	10.1469	9.75048	9.78236	9.20992	9.44356	10.6604	9.74	10.3737	10.6397
A_23_P142918	7.09022	7.11318	7.3566	6.981	6.6845	6.93623	6.67724	6.97961	7.22422	6.99042	6.884	7.07461	7.06924	7.4059	7.03137	6.78506
A_33_P3415843	5.82741	5.98826	5.84858	6.36016	5.12765	5.74813	5.76356	5.45887	6.23532	5.91401	5.77995	6.51212	5.69082	6.4374	5.60018	5.70388
A_24_P917759	1.54973	1.52073	2.24569	2.40477	2.64672	3.18435	3.48749	3.03326	2.92804	2.39183	1.6252	3.20153	3.72531	2.86387	2.63111	2.89965
A_23_P250735	12.0495	11.8015	12.4052	12.195	11.8447	11.8585	12.1144	12.0801	12.2603	12.1972	12.1417	12.2218	11.9326	12.0522	12.0505	11.942
A_23_P104734	8.70556	8.80702	8.76026	8.97501	7.92907	8.25779	8.35273	8.78776	8.59488	8.38129	8.29146	8.53899	8.81386	8.99004	8.71312	8.50235
A_23_P103661	10.5497	10.7193	10.8484	10.5023	10.3779	10.3126	10.3254	10.4083	10.4341	10.4985	10.5008	10.6509	10.3956	10.4842	10.2453	10.4137
A_33_P3281985	1.52648	1.52085	1.48834	1.52706	1.55642	3.25777	1.61237	1.59584	1.55665	2.64585	1.55843	1.5211	1.53972	1.56771	2.1329	1.65135
A_23_P23765	7.73906	7.84716	8.12835	8.10195	7.15464	7.41224	7.34499	7.48313	7.0133	7.05148	7.24333	6.90675	8.06031	8.00106	7.39089	7.62343
A_23_P112159	7.91194	8.58654	8.27418	8.75056	8.32793	8.47125	8.48878	8.56314	8.30751	8.19084	8.75	8.65959	8.5931	8.60622	8.10991	8.23775
A_24_P122137	4.87667	4.6623	5.13005	4.56418	8.1999	5.14832	4.57723	4.61938	4.99014	4.65801	4.68756	5.26138	5.48128	5.58423	4.2452	5.19106
A_24_P62783	5.5242	6.07373	5.49617	5.49905	3.67643	5.4115	5.09498	5.26426	5.16603	5.51538	4.93447	5.85975	5.93675	6.64123	6.25871	6.61873
A_19_P00319655	3.08125	3.45713	3.50939	3.76559	3.22502	2.85978	3.83777	3.19132	3.43899	3.01443	3.58996	2.36488	2.43324	2.79411	3.0127	4.23167
A_24_P136866	6.79838	7.33095	6.33747	6.60994	7.57895	6.90254	6.8801	7.23631	5.85218	7.00516	6.03528	7.01158	7.05148	6.92108	6.7424	6.80879
A_33_P3227736	1.62878	1.58342	1.56269	1.61847	1.76598	1.71413	2.00306	2.55725	1.68343	1.58081	1.68492	1.59294	1.62618	1.71426	3.05901	2.09324
A_23_P114353	2.04965	2.0855	1.94028	2.06196	1.95093	1.80959	1.64414	1.62273	1.79273	1.94071	1.50809	1.51116	2.18744	1.56999	1.74212	1.85667
A_24_P83899	1.57475	1.84236	1.64546	2.29043	1.59692	2.55556	1.65201	1.6474	1.61013	2.30023	2.67214	2.16494	2.59719	1.60367	2.4695	1.8375
A_23_P31315	11.3681	10.967	11.2668	11.3229	10.5641	11.0062	10.839	11.1357	11.5236	11.2752	11.372	11.237	10.9074	11.3904	11.1306	11.2219
A_33_P3281537	2.09791	1.60687	3.07392	1.87989	1.81018	2.17899	2.60666	2.77118	2.81311	3.94664	2.6337	2.09153	2.3841	2.59937	3.15533	3.44165
A_24_P940477	1.65424	1.61351	1.58101	1.64224	1.82001	1.75612	2.05999	2.01896	1.70807	3.08473	1.70825	1.60333	1.65642	1.7586	3.18083	2.1913
A_23_P216920	9.39216	9.51151	8.84149	8.4726	8.53725	9.37441	9.26931	9.44698	8.12554	8.70619	9.09094	8.99801	9.4137	9.13087	9.04588	9.18297
A_23_P122624	9.00522	9.20754	9.09766	9.85821	8.69854	8.69289	8.56927	8.94636	8.90114	8.89288	8.95467	9.01687	8.91452	9.01508	8.76333	8.93762
A_19_P00805168	4.46523	5.75666	4.38946	4.87667	4.82247	5.09649	4.54944	3.37486	4.85832	4.88074	4.33377	4.24819	4.38491	4.526	4.81796	5.26765
A_33_P3214570	1.68091	5.02076	2.19473	1.66519	2.66793	3.93465	2.981	2.08907	2.44303	1.61564	1.86522	2.06979	3.32529	2.415	3.30618	2.98731
A_33_P3499174	11.717	11.7576	11.6667	11.6963	11.5277	11.6944	11.5969	11.6401	11.7432	11.8106	11.6746	11.8535	11.8604	11.6279	11.8125	11.8239
A_23_P120243	4.08341	4.5223	4.17078	3.71933	2.89274	3.15685	3.86292	4.93061	4.8437	4.2976	3.71565	4.63943	2.61898	4.21287	2.90395	3.1204
A_23_P71830	1.80769	1.65407	3.30644	2.06634	2.5651	3.02787	3.21426	2.13342	3.49034	2.77701	3.41125	3.0625	2.1913	3.54559	3.36612	2.33683
A_23_P117928	9.63383	9.74275	9.98332	10.1553	9.92344	9.61536	9.47103	9.9947	9.87674	9.93456	9.62997	10.2171	9.974	9.8691	9.37564	9.40904
A_33_P3330323	5.79003	6.24092	6.30652	6.09833	6.64618	6.19092	6.59892	6.3662	6.12524	5.76795	5.2393	5.93347	6.63865	5.8731	6.41365	6.12097
A_33_P3222367	6.22075	6.7216	6.57563	6.81789	6.77508	7.44591	6.71701	7.70046	6.51534	6.5046	6.07684	6.5331	7.08333	6.77078	6.40191	7.12444
A_23_P382094	1.72102	1.67147	1.77072	1.69505	2.61785	4.61485	2.1465	2.67987	1.7688	1.64096	2.2858	1.5936	2.36218	1.8518	3.39127	3.52373
A_32_P225345	1.72377	1.92868	1.6544	1.74983	1.91559	2.19496	2.14473	2.17453	1.77012	1.64364	4.03836	1.59049	2.22065	1.85584	3.39335	2.40042
A_23_P214079	2.37784	1.87644	1.93054	1.667	7.65843	4.51451	2.00922	3.34899	2.26899	3.06221	1.70915	1.59826	2.27815	2.51785	3.16927	2.28232
A_33_P3242388	8.82034	8.60154	8.67768	8.01933	8.26275	8.60498	8.57168	8.64492	8.75383	8.70298	8.6077	8.68404	8.77002	8.827	8.98589	8.90959
A_33_P3490449	4.76533	2.2965	2.67242	3.71423	2.90729	4.33646	2.45439	2.18424	4.14343	2.36439	2.17924	2.83992	3.37653	7.03919	3.39828	2.42468
A_23_P104892	12.7397	12.9541	12.7216	12.7428	12.5181	12.4582	12.5071	12.7957	12.7839	12.7353	13.082	12.5903	12.5315	13.0758	12.308	12.3461
A_19_P00324546	5.19213	5.392	3.98039	5.55605	5.08929	5.29551	4.7347	4.26302	4.93272	5.64496	3.07664	4.53339	5.18384	5.32064	4.84022	4.96621
A_23_P88626	7.9061	8.33951	8.42677	8.03426	6.92302	7.19597	7.72171	7.43922	7.83064	8.27955	8.89459	7.90792	7.92341	8.00186	7.89464	8.4826
A_23_P119141	9.61536	9.72242	9.65298	9.84142	9.67274	9.42593	9.75983	9.52728	9.49395	9.68346	10.0378	9.50758	9.40666	9.61974	9.60313	9.61974
A_23_P83278	10.5208	10.039	10.517	10.2987	9.71664	9.8892	10.0154	10.3515	10.9309	10.3829	10.2071	10.1955	10.1225	10.6067	10.0667	10.0941
A_33_P3465703	4.02155	4.51693	3.59359	4.12311	2.5065	4.00492	2.4883	3.27527	3.50765	4.10348	1.73409	2.1934	3.37466	4.53517	3.5855	3.50765
A_24_P196704	9.98094	10.3121	10.2762	10.1726	9.98285	10.0255	10.2404	10.1124	9.84793	9.83109	9.82811	10.0995	10.3028	10.1202	10.0185	10.0637
A_32_P112752	1.58456	1.61327	1.53916	1.60268	1.7415	1.67602	1.82965	4.67683	1.63406	1.59203	1.60609	1.4505	1.66118	1.7249	2.60208	2.01422
A_24_P29594	2.10955	1.82443	1.78494	2.31757	2.03448	1.59552	1.66183	3.73632	2.73703	2.19211	2.43186	1.79052	3.83465	3.02005	2.35366	1.89214
A_24_P23245	11.5397	11.7134	11.7609	11.4207	11.754	11.998	11.132	11.1118	11.8566	11.2848	10.8108	11.5987	11.4357	11.4155	11.3035	11.2948
A_23_P61447	11.3784	11.0388	11.1686	11.1816	10.9846	11.2566	11.1987	11.4257	11.5765	11.3457	10.6552	11.2727	11.3712	11.1746	11.0504	11.2486
A_24_P246692	12.9582	12.9152	13.2497	13.5957	12.9582	12.7811	12.7299	12.622	13.4633	13.0122	12.5821	12.7353	12.7942	12.8199	12.6161	12.9171
A_19_P00800896	6.11506	6.25119	6.57936	6.67833	6.38734	7.58881	6.75585	6.91336	5.9696	5.70899	5.70413	6.57435	6.96614	6.06062	6.61574	6.57027
A_33_P3443165	11.1624	11.0395	10.9945	11.2919	11.1906	10.9746	11.1306	11.2159	11.3104	11.1218	11.0378	11.0819	11.1345	11.0225	10.7897	10.9314
A_33_P3278764	1.56093	1.58237	1.52466	2.25666	1.68812	2.2079	1.75872	1.67428	1.9373	1.57458	1.57734	1.91764	1.64187	1.69768	2.46489	1.93649
A_23_P258190	9.96026	9.93084	10.0425	9.29765	9.21258	9.58715	9.74239	9.55456	9.23911	9.80856	10.1988	9.87534	9.57993	9.92131	9.61503	10.1043
A_23_P48070	10.1647	9.48654	10.0861	9.21951	10.3354	9.99835	10.1604	9.98954	10.2314	10.1492	10.1318	10.1445	9.93577	9.77183	10.0464	9.92297
A_23_P113748	5.36593	4.54944	4.2875	5.27532	4.18472	5.53235	5.79003	5.77107	5.44472	5.21887	5.39263	5.54301	4.60254	5.27378	5.13365	5.68285
A_23_P20225	6.6302	6.44987	6.72762	5.8239	5.52311	5.72989	5.88879	6.06953	6.30763	6.13575	6.47962	6.41824	5.91953	6.693	6.01838	6.46052
A_33_P3335498	4.65023	5.10977	5.30325	5.31831	5.92599	6.15581	5.75265	5.94621	5.78496	4.97406	5.3534	5.07954	5.28378	6.25143	4.91359	7.00158
A_19_P00331182	1.53834	1.55097	1.79755	1.87605	3.26807	6.14749	1.69422	1.62231	1.60447	1.55003	1.82965	1.47306	1.82527	5.87942	2.25839	7.55111
A_23_P436048	1.63011	1.6485	1.52853	1.60999	4.17881	3.79209	1.89325	1.81862	1.66112	1.60504	1.9173	1.53751	1.68606	1.77084	3.67377	3.54972
A_23_P1594	14.99	14.6791	14.4402	14.6169	14.6869	15.0335	15.271	15.2645	14.7123	14.9118	15.4361	15.1811	15.2604	15.1811	15.1675	15.091
A_33_P3316978	5.21997	5.58892	5.36593	5.28217	4.79446	5.87261	5.57337	6.036	5.97898	5.80127	5.83645	5.63877	4.64597	4.88207	5.93698	6.21784
A_33_P3378644	5.50248	5.95125	6.12176	6.32414	5.26671	5.84914	5.72937	5.82418	6.11371	5.90476	6.12553	5.77622	6.13313	5.90211	5.97287	5.89603
A_23_P11214	7.73263	7.77869	7.75731	7.77918	7.64542	7.36746	7.46245	7.70814	7.76493	7.5568	7.5985	7.74277	7.89963	7.67847	7.27059	7.39465
A_24_P307486	10.3605	10.8315	10.5497	10.4238	10.6328	10.4234	10.6652	10.2693	10.4529	10.5525	10.2917	10.5113	10.1879	10.5887	10.1917	10.1968
A_23_P139786	6.88923	6.66237	5.94316	5.89942	6.12465	6.16394	6.12817	6.34261	6.46484	6.60713	7.35797	6.15697	5.66845	5.23578	5.57494	5.71248
A_19_P00330864	3.45457	6.41246	3.47413	2.04614	4.10327	1.56329	3.03786	3.47308	2.65426	2.39379	2.88282	3.25972	3.08988	2.37761	3.67125	4.16483
A_23_P105747	8.02828	7.59134	8.1999	7.77207	8.37425	7.40833	7.72667	7.7756	7.94283	7.99337	8.25235	7.78685	8.10793	7.91944	7.84247	7.72052
A_23_P11664	10.7902	10.0251	10.8746	10.4116	10.0954	10.0106	10.107	10.615	10.8186	10.4899	10.6693	10.541	10.3866	10.613	10.1359	10.1496
A_23_P17471	5.73364	5.80204	5.78819	6.37105	5.36171	5.09236	5.93977	5.46248	6.18505	6.56648	6.45485	5.6824	5.58961	5.85718	5.66775	6.00749
A_23_P371758	1.49485	1.49498	1.88333	1.8375	6.31334	1.54266	1.59472	1.54375	1.54516	1.49691	2.24184	1.46019	1.54998	1.57407	1.86466	5.48394
A_33_P3306113	9.71664	10.0274	9.83613	10.1047	9.9743	10.003	10.195	10.0022	9.9526	9.92102	9.62638	9.92965	10.0077	9.82053	9.71882	9.73478
A_24_P374516	14.4968	13.8008	13.9761	13.6468	12.9325	13.1854	13.4698	13.7199	13.8069	13.5678	13.4217	13.601	13.0979	13.9846	13.5989	13.7569
A_23_P218375	9.51448	9.59991	9.72063	9.39742	8.71249	8.85455	9.15408	9.23564	9.73548	9.61395	9.08671	9.17744	9.11256	9.6194	9.26609	9.3925
A_23_P64567	5.58993	6.73332	5.51511	6.53252	5.48654	4.62968	5.4471	5.23518	5.66417	5.49063	6.25438	5.81708	4.45067	5.53548	5.30382	4.5475
A_23_P113393	4.78504	3.45683	4.36873	3.39645	2.16932	2.35318	2.72948	2.59691	3.587	2.89482	3.44449	3.57193	2.47478	2.29691	3.29224	2.99785
A_19_P00325827	1.47144	2.36946	1.80866	2.24374	2.15283	3.10802	1.56168	1.51846	2.11258	1.66757	1.48492	2.11232	1.73115	4.95086	1.71962	3.05141
A_23_P159956	7.4007	8.02422	7.61082	8.52853	7.91911	8.21549	8.12394	8.13548	8.056	7.96072	7.48597	8.15686	8.22898	8.08196	7.72417	7.65983
A_23_P106544	9.53707	9.63152	9.57706	9.74048	9.06762	9.4663	9.29908	9.49507	9.72025	9.68771	9.3512	9.73594	9.55969	9.55456	9.43595	9.48617
A_24_P83808	10.2362	10.2109	10.4938	10.7662	9.67421	10.2565	10.057	9.93934	10.6973	10.2681	10.0006	10.3097	9.99591	10.5032	10.1292	10.2642
A_23_P121686	10.4664	10.2471	10.4073	10.311	10.1731	10.3139	10.6141	10.7018	11.1702	10.8104	10.2612	10.6178	10.5364	10.5747	10.2298	10.2912
A_24_P273245	6.0747	6.09362	6.05531	6.97093	5.49352	7.67514	6.29056	5.67559	5.75848	6.86029	6.02398	6.23427	5.75722	6.47677	5.72562	5.61106
A_19_P00806842	5.91127	6.92108	5.67474	6.34635	6.11244	6.33437	5.91854	5.76177	6.02067	6.61455	4.4094	5.47125	6.39597	5.75722	6.49055	6.1848
A_33_P3418421	2.12357	1.95031	1.80019	2.41016	2.76875	1.49177	2.49068	3.44041	1.49329	2.84211	1.88688	1.4328	3.20448	1.51189	1.76984	1.52213
A_33_P3364929	1.83527	2.50803	3.50912	4.542	4.86611	3.86581	3.88709	3.77299	3.3498	3.18363	2.37709	4.15309	4.54282	3.19993	1.60973	1.51662
A_23_P32805	4.19691	4.25842	4.67736	4.59958	3.4229	3.22126	3.90225	4.81796	4.87004	4.67835	4.27549	4.73845	4.59408	4.55286	4.49616	4.08366
A_23_P106391	4.69449	4.49616	5.43117	4.64342	4.08996	4.36449	4.94383	4.81557	5.48322	4.68367	4.58412	4.90922	4.96009	5.04948	4.43118	4.44099
A_33_P3375613	11.1263	10.5069	10.8928	10.9198	11.6341	11.6307	11.2111	11.2974	11.2906	11.0909	11.4291	11.0896	10.7375	10.7975	10.515	11.0902
A_23_P101093	10.9445	11.2528	11.2437	10.3441	10.6704	10.8422	11.2303	10.9171	10.7698	11.0476	11.2566	10.967	11.2997	11.2124	11.2289	11.1774
A_23_P307536	4.72125	5.16491	5.19066	5.27308	8.18015	6.12635	5.62086	7.14591	4.82247	4.82873	4.68389	5.70671	5.11604	6.65218	6.75989	7.63108
A_24_P115774	9.33318	9.26699	9.39598	8.88242	8.86476	9.06785	9.07188	9.32428	9.45163	9.27915	9.34347	9.18723	9.26931	9.41775	8.89128	9.29527
A_33_P3259620	10.5447	10.7169	10.6646	10.1968	10.4585	10.4073	10.3654	10.778	10.6877	10.5338	10.1191	10.1596	10.6934	10.6418	10.4864	10.6108
A_23_P336060	3.11335	3.47308	2.18992	1.79669	1.48373	3.7789	3.25697	1.46083	2.63051	1.42111	2.19016	1.41236	2.25801	2.69919	1.55271	3.89222
A_33_P3389634	11.1515	12.1406	11.3175	11.3518	11.7343	11.2714	10.7913	10.8535	10.3631	11.1363	11.0649	11.3689	11.4785	11.382	10.7987	11.237
A_24_P23258	9.45205	9.12461	9.15449	9.55998	9.56866	9.18656	9.1402	9.22532	9.05273	8.95467	9.61617	9.41853	9.29138	9.35156	9.30969	9.40456
A_33_P3228612	2.85741	2.07483	1.51171	2.17292	2.47376	3.43379	1.57662	1.54977	1.49506	1.44701	2.11456	1.76678	2.78539	1.97844	1.62778	1.54453
A_19_P00328226	4.08577	5.98241	1.38624	1.42737	1.47352	6.54208	1.48846	1.45016	1.45094	1.41057	1.43385	1.40219	1.45165	1.46413	1.5327	1.45648
A_24_P225518	5.34119	6.07684	5.62806	5.75888	5.61878	5.47324	5.89439	5.32165	5.55502	6.82709	6.45015	5.2935	5.27653	5.67824	5.06954	5.17046
A_33_P3420852	7.34074	8.45697	7.79602	7.89772	8.01199	8.54321	7.99534	8.09534	8.62489	8.44941	7.93667	7.32488	8.23406	7.77595	8.14878	8.2201
A_19_P00811460	10.6218	11.0421	11.4812	12.0052	10.5525	10.8695	11.218	10.7612	11.0731	11.0092	10.9754	11.0909	11.1496	11.125	11.137	10.8221
A_33_P3312217	1.54965	1.38788	1.37424	1.41364	1.46185	2.10416	1.85782	3.23817	1.43675	2.04878	3.66841	1.39027	1.43529	6.20621	1.50954	1.43835
A_33_P3358295	10.2631	10.0698	10.0856	10.3488	10.09	9.99709	10.5747	10.3308	10.3299	10.4802	11.1839	10.4938	10.0565	9.92031	9.97068	9.87447
A_33_P3390008	5.74756	6.94109	1.37116	1.40941	1.45858	3.92121	1.47383	1.43929	1.43277	1.39573	1.42403	1.38788	1.46501	3.87955	1.50292	1.43459
A_33_P3280950	10.169	9.28959	9.38549	9.07998	8.98281	9.63181	9.58033	9.45543	9.06662	9.07612	9.79899	9.49654	9.73012	9.48458	9.43159	9.59046
A_23_P106024	6.71069	6.67329	6.17702	7.74089	8.03031	6.90368	7.605	6.55779	7.16839	7.02937	8.21483	7.18929	6.63612	7.09857	6.69376	6.20205
A_33_P3312509	7.87916	9.26079	8.1289	7.30033	6.28208	7.84615	7.34942	8.36148	7.06971	7.91513	7.72566	7.88894	7.75825	7.598	7.73801	7.65732
A_23_P500861	9.73355	9.85628	10.0185	10.1748	9.56619	9.53845	9.88565	10.0861	9.68955	9.61086	9.72242	10.1047	9.75354	9.76032	9.52543	9.50796
A_23_P11331	10.6719	10.4336	10.5525	10.3289	10.2433	10.44	10.5565	10.7274	10.5864	10.4669	10.4073	10.4777	10.6918	10.36	10.3645	10.6402
A_19_P00321293	8.42829	7.59053	8.23686	7.89324	7.89175	8.80702	8.27593	8.33516	8.6234	8.52022	8.54917	8.39911	8.0234	8.09133	7.8081	8.09827
A_23_P25566	7.58905	7.24333	7.36508	5.48728	5.78692	6.92858	6.74641	6.634	5.50145	6.85473	7.09373	6.37779	7.88962	7.51259	6.4122	6.69762
A_23_P54846	13.0069	12.703	12.7333	12.2082	12.7795	12.8441	13.001	13.0216	13.158	13.2112	13.1106	12.9032	13.0122	12.9714	12.6363	12.8619
A_33_P3302577	2.96485	2.40346	3.43841	3.13535	2.16282	1.4204	2.84939	1.69133	2.94401	2.58434	3.09558	3.1806	2.64024	2.58188	1.4945	5.78692
A_23_P368195	3.83191	3.73483	3.94313	3.04836	3.93793	3.72663	3.52427	3.9762	3.87587	3.11002	3.26412	4.38973	4.33867	3.75907	3.68691	5.37751
A_19_P00332198	2.17982	4.0825	3.46818	2.96663	2.2885	3.267	3.49391	3.24977	3.20596	3.22177	2.95747	1.38544	2.09293	2.36516	1.49623	6.57196
A_19_P00321356	2.86334	4.29982	4.45276	4.6398	3.30884	2.85334	1.47344	3.11676	3.87265	2.77786	1.42902	1.87456	3.69696	2.88282	1.49778	4.22454
A_24_P218814	12.9016	12.8503	12.2916	11.8239	12.4357	12.8262	13.2681	12.9449	13.1384	12.9898	13.3484	12.6685	12.8571	12.9693	13.2202	13.0603
A_33_P3305388	1.38767	1.37609	1.36732	4.18398	1.45766	1.42246	1.47655	3.51429	2.31998	1.38784	1.43214	1.38852	1.84585	1.43154	1.50174	1.42699
A_19_P00805237	3.30431	4.05913	3.76128	3.0976	2.71861	4.71544	3.97232	2.99595	3.27137	2.49298	2.66988	3.34545	3.12172	2.28474	2.76434	3.44804
A_19_P00320120	9.96318	10.1428	9.8463	9.73594	10.1588	10.1133	9.79139	10.3933	9.4899	9.46322	9.52933	10.0497	10.2806	9.6861	10.256	9.98094
A_33_P3751889	12.4518	11.9781	12.2989	12.0091	12.6191	12.2167	12.6393	12.1157	12.2619	12.175	12.7333	12.3001	12.2679	11.8457	12.3768	12.289
A_23_P133123	2.43684	4.50349	3.11026	4.90922	3.37794	2.62556	3.47249	1.46151	3.63718	3.57325	3.48778	3.21965	2.67391	1.43769	3.61947	2.71748
A_23_P56529	9.94198	9.70018	9.94728	10.5936	10.0827	9.93769	10.475	9.71213	10.1834	10.2201	10.8422	10.2368	9.58337	10.1089	10.0268	10.1368
A_19_P00332466	5.64991	3.30214	3.62088	2.43877	3.32367	3.72505	3.36991	3.26541	3.81484	2.84018	3.0566	3.27977	3.75729	2.65884	3.43823	3.64615
A_23_P7313	10.2965	9.71664	10.7193	5.86404	5.5575	7.16813	7.39826	10.2008	7.68583	9.10922	8.53754	9.16572	13.3108	11.0284	7.76913	8.03288
A_33_P3351474	7.67428	5.92117	6.64558	6.23354	6.09578	5.80775	6.0999	6.1328	6.67355	6.77997	6.674	6.46378	6.21135	6.5102	6.0146	5.83479
A_23_P15202	8.81715	8.85628	9.05879	9.084	8.93505	9.07747	9.20992	8.89748	8.90932	8.70591	8.89093	8.65387	8.65749	8.48015	9.20279	9.02637
A_33_P3232032	1.40753	1.50982	1.39348	2.21477	2.94583	3.37307	3.28161	3.43611	1.9505	1.40468	1.46227	2.22778	3.70798	2.63934	1.55892	4.4629
A_23_P409888	1.41312	1.40089	1.40117	1.4234	7.131	2.5907	1.51613	2.69703	1.45289	1.40916	1.46925	1.42523	1.43747	1.45616	1.57219	1.46647
A_33_P3325653	2.66253	3.18312	2.63686	2.3943	2.703	7.03492	3.42566	2.74041	3.4717	2.86061	2.50751	1.98197	2.92659	3.68941	1.58735	3.36715
A_23_P124486	5.58741	6.02754	5.82741	6.15909	6.52167	6.72577	6.31201	6.40483	5.91346	5.82503	6.04969	5.8005	6.80399	6.19839	5.9479	5.89897
A_24_P39454	6.10842	6.06062	6.34403	6.48503	6.02344	6.30906	6.11105	5.74264	6.28596	6.5412	6.93344	6.34238	5.68428	6.50645	6.08537	6.29342
A_19_P00325559	5.69175	5.1316	5.27036	5.97977	6.27197	6.24907	5.45457	5.23723	5.04084	4.82028	5.36049	5.52519	5.66923	4.55546	5.70447	5.95491
A_23_P382240	3.64042	1.42432	1.4291	1.44926	1.51771	1.48817	1.55225	1.52896	1.47953	1.43135	1.49851	1.45046	2.08604	1.4828	1.66112	1.51019
A_33_P3241051	5.31678	1.97597	4.07881	2.78251	4.20539	2.08131	3.11435	1.5335	3.06833	2.91733	3.30214	3.88466	3.41922	3.06583	1.67744	1.51617
A_33_P3343175	6.24471	4.4807	3.86111	3.60019	2.25609	4.57896	4.6292	4.28298	5.85093	4.11108	4.14173	2.3953	3.63933	4.76366	1.69566	3.48648
A_19_P00318675	5.90901	1.43459	1.43725	1.4594	1.52881	2.41653	1.56791	1.54256	2.41338	1.84094	2.0705	1.46094	1.83069	1.49513	1.71438	1.52857
A_23_P398491	6.3128	6.66903	7.17148	6.14012	7.06552	7.09341	6.39418	6.60325	6.46028	6.52218	6.38805	7.09719	7.26985	6.75691	6.7269	6.74724
A_23_P123905	8.15866	8.28571	8.13745	8.28095	7.74277	7.98756	7.82404	8.25087	8.13745	7.99446	7.76342	8.20519	8.34762	8.18684	7.97106	7.98815
A_19_P00316275	6.77967	7.56952	7.61718	7.65843	7.60611	7.38495	7.09973	6.76143	7.61386	7.51012	6.96041	7.0874	7.47396	7.11814	7.48024	7.04597
A_19_P00326348	5.16418	4.82076	4.81827	5.19294	4.69279	5.17046	5.23578	4.76859	4.89757	5.02401	5.05724	4.99529	5.11821	4.55483	4.57521	4.67861
A_33_P3355743	7.22352	6.59975	6.83585	6.5477	7.38095	7.08164	7.0899	6.9214	7.06525	6.73332	6.4364	6.80742	7.13912	7.02937	7.04778	7.07757
A_33_P3212188	6.28423	6.19583	6.08454	5.76816	5.30123	5.81987	5.81659	6.0867	5.93569	7.34074	5.73364	5.92768	5.97442	5.86552	6.20783	6.58047
A_23_P44207	1.74284	1.93407	1.92438	1.49245	1.56814	1.53429	2.67136	1.59821	1.53051	4.48872	1.99853	1.49606	1.50285	1.77924	1.97597	4.74188
A_19_P00326994	4.31536	6.40687	4.70045	5.0617	4.84316	5.12414	4.78451	3.62987	5.04662	5.11198	4.48321	4.82197	5.04662	4.66207	4.39398	6.09219
A_23_P436526	7.76771	8.06282	8.24965	8.58654	7.73435	7.5645	8.22566	7.28885	7.98375	7.8725	8.67437	7.95802	7.39243	7.8264	7.83419	8.16161
A_32_P170749	9.95386	9.52196	9.95008	10.1022	10.0739	9.9481	10.1786	9.78744	10.1998	10.0168	10.1638	9.69523	9.74161	9.70678	9.55042	9.93129
A_33_P3210488	8.58439	9.25939	8.87863	8.54508	7.05256	7.84183	8.06769	7.92227	8.13123	8.26623	8.46183	8.463	8.28363	8.69289	8.16929	8.48943
A_23_P120002	8.54234	8.39075	8.44917	8.75097	7.89438	8.24689	7.9913	8.39809	8.67332	8.74064	8.90708	8.50557	8.02478	8.24321	8.04951	8.41215
A_19_P00808961	6.201	4.22832	5.47292	4.77137	4.2744	4.02924	4.86535	4.92596	5.23456	4.83874	4.94463	4.8909	4.70694	4.82372	4.82399	7.96957
A_23_P123563	16.1962	16.1741	16.4325	16.7413	16.3009	15.9825	16.0515	16.1074	16.4794	16.2554	16.1244	16.2908	16.0602	16.2224	16.001	16.1663
A_24_P940125	7.28564	7.18585	7.26931	7.08679	6.71252	6.77759	6.78097	7.5007	7.15464	6.87009	6.83335	7.21316	6.67208	7.40919	6.56554	6.80226
A_19_P00317423	7.27375	6.05579	6.92858	7.1263	7.10629	6.8879	6.72917	7.36674	7.29948	6.74212	6.3125	7.19962	7.18585	7.16608	6.83556	6.6251
A_24_P37409	3.91273	3.28209	3.89688	3.51018	4.73513	3.23409	4.34141	2.36464	3.53991	3.72903	5.0283	3.43585	2.90569	4.76581	4.41161	3.16466
A_33_P3282836	16.327	16.3101	16.503	16.6018	16.1244	16.0342	16.0935	16.2299	16.5397	16.327	15.9916	16.4111	16.2457	16.3476	16.1962	16.0602
A_19_P00324030	3.73632	2.88414	3.42134	3.38367	1.66064	3.87955	3.68644	3.47393	4.07712	3.49666	3.32196	2.72047	1.5599	4.01537	2.64912	1.83852
A_23_P5064	3.21675	1.53361	2.89858	2.5268	5.28987	6.74996	2.50004	1.78218	2.76521	1.88253	3.70476	3.20255	2.77118	1.63406	3.84593	3.70819
A_33_P3316088	3.18699	3.47249	2.45145	3.0298	3.15073	6.09724	3.63667	1.79831	2.58652	4.79814	3.15564	2.15025	3.25383	2.32447	2.78739	2.07603
A_33_P3246995	11.8595	11.7244	11.9509	12.5199	11.7942	12.0641	11.8097	11.591	11.763	11.7973	10.8119	12.0292	11.9886	11.9114	11.636	12.0299
A_19_P00812107	1.59319	1.55144	1.541	2.96429	1.70935	2.16201	1.909	1.83558	1.65167	2.0285	1.65543	1.58091	2.06792	1.66519	2.87596	1.97803
A_23_P23356	7.1371	7.29558	7.38067	7.56987	6.70882	6.87101	6.90462	7.36804	7.80268	7.47665	7.27036	7.65983	7.44064	7.67542	7.26217	7.23009
A_33_P3422659	5.06906	4.64012	4.84316	5.01477	4.8703	5.0378	4.70964	5.43399	4.70465	4.52727	4.65175	4.959	5.06676	4.88815	4.07737	5.61386
A_23_P5370	1.71438	1.7051	1.58825	1.6767	1.92128	1.87101	2.19394	2.19962	1.7571	1.64405	1.75884	1.61482	1.75268	1.89431	3.16575	2.31735
A_33_P3215383	1.63811	2.72047	1.59643	2.19292	1.78742	1.73165	2.10563	2.66558	1.91092	3.18752	3.58065	2.27926	3.04675	1.73052	3.09612	3.02508
A_23_P310483	8.72524	9.13206	9.04043	9.11376	9.03772	8.77975	8.4826	8.58188	8.63225	8.96115	8.43987	8.66713	8.81838	8.66972	8.35682	8.57194
A_23_P99996	6.44037	5.45857	6.41304	6.9697	6.03794	5.22601	6.19407	5.85093	7.18125	6.42187	6.16677	6.13342	6.80167	6.15331	5.38554	5.70005
A_24_P33444	6.82808	7.31867	6.9697	7.29948	7.00742	7.40379	7.11434	6.89678	6.93828	7.11257	6.78681	6.96066	7.49232	7.10552	7.16558	7.36706
A_23_P105535	6.22986	6.14383	6.37131	6.29107	5.46333	5.70127	5.68597	6.08327	6.57805	6.32735	6.1289	6.15207	6.06764	6.34716	5.7085	5.61955
A_23_P109774	7.93475	7.97634	8.0489	7.92311	7.54703	7.57592	7.96828	7.94407	8.10164	7.87608	8.02685	7.74685	7.82064	8.04132	7.33259	7.51658
A_23_P121196	10.574	10.7075	10.5775	10.7264	10.3197	10.5525	9.98094	10.524	10.1726	10.4725	10.7028	10.6934	10.1834	11.155	10.2652	10.6595
A_33_P3219090	10.4644	9.55364	9.87252	10.9613	9.13206	9.61206	9.25603	9.36957	10.7028	9.94613	9.52808	9.56941	10.4131	10.2433	9.78551	9.60066
A_23_P18205	8.99061	9.18153	9.24796	9.2642	9.12136	9.00756	9.10421	9.07262	8.98923	9.13087	9.05273	9.16372	8.89227	8.91613	8.83203	9.06859
A_19_P00808519	3.86631	5.63877	2.57276	5.65898	1.87402	3.78953	4.19789	4.39714	3.36634	2.40477	4.0496	2.61728	3.87565	3.15634	3.31457	4.65777
A_23_P11103	1.5236	1.64158	1.56351	1.7136	1.55735	1.63793	1.57015	1.57589	1.6775	1.48825	1.90708	1.53855	1.52045	1.53712	1.82825	1.7224
A_23_P58770	1.93443	2.3428	2.73677	3.36102	1.5264	1.51966	1.55981	1.5629	1.97519	2.92831	1.50958	1.46338	1.49498	1.51731	1.79708	1.59194
A_23_P115467	6.46882	7.40323	5.96733	6.7634	7.77176	7.64459	6.86506	6.87686	6.63191	6.63112	4.79604	6.39254	7.09067	6.9236	8.53409	7.6964
A_23_P355311	4.1705	4.54308	4.77205	4.77638	4.06606	4.54918	4.22454	4.1705	4.29237	4.90155	4.08946	4.61133	3.00584	4.29583	3.86111	4.32983
A_24_P218970	9.53492	9.55648	9.7005	9.7312	8.61321	8.54709	8.52294	9.03772	9.70993	9.20103	9.66697	8.9685	9.13325	9.69637	9.29647	9.11583
A_23_P92895	8.73369	8.69315	8.99603	8.7712	8.40896	8.2073	8.37064	8.8609	8.67613	8.36073	8.45245	8.46715	8.62954	8.5862	8.56146	8.68463
A_33_P3249434	6.70737	6.74114	7.02409	6.45509	5.94536	6.47651	6.57516	6.78372	6.69011	6.71234	6.69481	6.68534	6.92302	6.69788	6.27151	6.71364
A_19_P00801441	1.71952	1.67098	1.61331	1.6945	1.92055	5.05335	2.16101	4.98512	1.76896	1.63961	1.75407	1.59775	1.70667	1.85303	3.38853	2.39128
A_23_P164313	4.96133	5.56238	5.54039	5.47264	6.34898	4.82873	5.63256	5.22866	5.29899	5.53569	6.6389	5.3878	4.9778	5.15517	5.20604	5.41846
A_33_P3330443	7.10122	7.05175	7.67197	6.87877	6.32356	6.67149	6.6712	6.79864	7.58319	6.83984	7.22129	7.0589	6.97428	6.75453	6.40401	6.87742
A_19_P00319568	3.64947	3.19575	3.60827	3.86035	2.78572	3.85701	3.33812	3.29144	3.5547	3.76322	2.70667	3.36542	3.00224	4.49673	4.72959	3.16676
A_19_P00811765	2.12926	1.68202	1.61596	1.70423	1.92352	1.84652	2.14798	2.19367	1.77369	1.64988	1.75497	1.58405	3.76605	9.38986	3.39715	2.42173
A_33_P3302613	4.25561	2.27873	1.72909	2.7946	1.92332	1.84585	2.14211	2.19473	2.18174	1.90503	1.75435	1.58053	1.71496	6.6203	3.39797	2.42722
A_33_P3351920	5.91973	3.69717	2.75145	3.30968	3.09149	4.19851	2.13397	2.21626	3.74721	5.72357	2.46874	2.703	3.13747	7.13382	3.39744	3.20289
A_19_P00800396	6.00137	3.59231	3.18872	4.75327	3.49349	2.82044	3.6821	3.89148	3.47493	5.25236	2.88222	3.42861	3.70624	3.66441	3.39645	2.43301
A_19_P00321852	3.38214	1.75822	3.08934	3.26153	2.923	1.83642	3.27844	2.19426	3.46525	4.03109	2.30315	1.5659	2.42397	2.91643	3.39451	4.25202
A_23_P115200	1.6669	1.56873	1.5573	1.52793	1.74511	1.66642	2.16589	1.77042	1.56994	1.51935	1.60314	1.67203	1.82948	1.63176	2.16642	2.616
A_23_P12173	11.1481	10.8162	11.0868	10.8502	11.0796	10.9754	10.8941	10.9422	11.0067	11.2219	10.9834	11.3152	10.738	10.7762	11.0271	11.0833
A_19_P00331013	6.63673	6.45124	6.65909	6.51509	6.32136	7.39515	6.77306	7.27059	6.91303	6.8766	7.54831	6.39454	7.41418	6.90187	5.17572	6.02778
A_23_P171095	4.23585	4.57277	4.40762	4.63553	4.49402	4.04782	4.48773	4.78796	4.36192	4.23146	4.23789	4.46449	4.65466	4.2361	4.38042	4.20925
A_23_P29803	10.402	10.4954	10.5113	10.5437	10.5214	10.2846	10.2723	10.4634	10.4431	10.515	9.81348	10.5124	10.4025	10.4325	10.1876	10.4015
A_23_P111635	6.43065	6.93604	7.17589	7.10296	6.2415	5.98983	6.58219	6.17324	7.2827	6.72044	6.52247	6.26969	6.39058	6.91303	5.94763	5.78873
A_23_P20172	1.58081	2.06869	1.53764	1.60099	1.733	4.68023	1.81925	3.43204	2.58776	1.58845	1.59967	1.45709	1.65815	1.71837	2.57535	2.0008
A_24_P190877	6.40818	6.35269	6.80455	6.77599	5.85975	7.03569	6.45283	6.62275	6.71185	6.47438	6.18655	6.70484	6.89478	6.46766	6.18799	6.4364
A_23_P113111	10.9834	10.8044	11.1125	10.3704	10.5779	10.8376	10.9288	10.7158	10.5023	10.849	10.66	11.0291	11.0347	10.6108	10.6573	10.8782
A_24_P122403	9.22373	9.60469	9.64674	9.88735	8.68747	9.00283	8.90379	9.09484	9.53992	9.17071	8.89154	8.89748	9.34879	9.47277	8.88294	8.85235
A_19_P00324364	3.38947	4.07603	3.54631	3.7792	4.2077	7.11723	3.61297	3.76505	3.68644	3.26178	3.44616	4.07712	4.71015	2.07436	3.8675	4.06691
A_33_P3299042	3.82186	4.07737	3.32147	3.95585	3.66841	4.34541	4.01378	3.38528	3.78112	3.22671	3.5725	3.96831	4.39611	2.95162	3.54319	2.87574
A_19_P00806953	1.55951	1.58003	1.52393	1.5895	1.68521	1.64527	1.75435	1.67023	1.6231	1.57261	1.57415	1.47062	1.97241	2.49577	2.44768	1.92485
A_33_P3324428	7.04381	7.69586	7.36559	8.05576	7.28736	7.56221	7.14311	6.98383	8.10676	7.69005	8.29645	7.67016	6.98228	7.84153	7.16898	7.90166
A_19_P00321886	8.50213	8.43362	9.11583	8.5994	7.76711	8.54234	8.86796	8.74037	9.0898	8.75383	8.91051	8.61153	8.67862	8.50623	8.83718	8.77778
A_19_P00321345	5.09624	4.28642	5.06724	5.48905	4.20429	4.65703	4.75707	4.9149	5.04354	4.89338	4.09305	5.07213	4.73346	6.35492	4.08554	4.95086
A_23_P81408	9.2751	8.8676	9.56034	9.25791	8.74687	8.85071	9.22922	9.32734	9.99784	9.40942	9.8896	9.14645	8.85517	9.53556	8.96632	9.09221
A_33_P3276217	1.5404	1.55447	1.50897	1.57119	1.64877	5.98241	1.70044	3.16157	1.72938	2.84834	1.55113	1.47454	1.6164	5.64341	2.27364	7.64682
A_23_P426809	7.62702	7.56061	7.32773	7.47396	7.44958	7.32854	7.8081	7.33761	7.21621	7.66699	8.32967	7.68897	7.31175	7.66011	7.64857	7.99659
A_23_P25638	8.97527	8.64924	9.08919	8.30805	8.00534	8.60985	8.52079	8.63602	8.95937	8.6606	8.62926	8.57922	8.81264	8.87489	8.41517	8.47715
A_19_P00813413	1.53025	1.93499	2.86606	1.55553	3.43204	3.31101	3.55234	3.42861	2.35794	1.77369	2.91248	2.96909	1.92332	1.64041	4.57248	4.06443
A_23_P117261	1.64198	1.5229	1.64696	1.75894	1.50942	1.52209	1.62058	1.63092	1.91423	1.58835	2.16745	1.59477	1.58059	1.67555	1.69517	1.56333
A_23_P158725	9.54974	10.1043	9.61313	8.97894	8.89712	9.82315	9.63504	9.86957	8.23135	9.45465	11.031	9.31359	10.4137	9.62666	9.1062	9.29908
A_23_P401472	3.5439	3.6267	2.63051	4.31561	2.11727	5.71741	2.52188	3.94831	3.90788	2.66102	3.67458	2.87322	3.83384	2.97673	4.6292	1.53366
A_24_P211709	3.16522	4.36691	3.79209	3.46896	2.57055	2.33814	3.15706	3.70121	3.3504	3.54942	4.38413	3.47442	3.21912	2.89274	2.9924	3.64751
A_23_P153964	12.3231	12.4153	12.021	11.2452	11.0559	12.2595	12.2738	12.3344	11.7206	11.7335	11.7237	11.9387	11.865	12.1825	11.7191	11.8281
A_33_P3420862	4.57358	7.22386	4.39351	3.368	3.42543	1.71588	4.14148	3.0473	3.47143	2.75445	6.634	4.36768	4.30078	4.01695	4.31673	5.08006
A_23_P119907	7.44644	7.3892	7.1554	7.43536	8.06514	7.05175	7.53816	7.1847	7.42696	7.52347	7.96957	7.5327	6.88042	7.34609	7.16048	7.25842
A_24_P295806	8.65669	8.51926	8.42286	8.46411	8.5647	8.67332	8.97527	8.18359	8.67572	8.67798	9.14408	8.49658	8.38904	8.61413	8.4853	8.78173
A_19_P00322116	1.49636	2.34862	3.36612	2.44025	3.30337	3.07906	2.85741	4.09823	3.65231	2.82556	3.83129	1.91546	1.95455	1.57572	3.91532	6.49674
A_23_P83134	10.1143	9.51415	11.0668	9.87103	9.44881	9.55088	9.7228	9.4344	10.6323	10.003	10.5048	10.15	9.84948	10.35	10.1305	10.1505
A_23_P150583	5.55874	5.88739	5.37195	5.83406	5.58161	5.83275	5.42621	5.72772	5.51538	5.90666	5.42953	5.32899	6.05508	5.6775	5.74545	6.08423
A_23_P115824	10.0006	10.1505	10.3472	10.5175	9.70916	9.9106	10.0685	10.2457	10.4189	10.0554	10.18	10.1739	10.0766	10.2556	9.70715	9.7392
A_24_P392151	1.8071	7.07518	1.81552	5.9189	2.89188	2.55979	2.03355	1.52955	2.28779	1.68157	2.4197	2.17349	2.8641	1.79273	3.89056	1.58641
A_19_P00808440	3.41869	5.70413	3.11304	5.10109	3.24226	2.91454	3.189	3.21701	4.44634	3.89522	4.03083	3.78362	3.90251	3.14823	1.74862	3.26178
A_23_P382811	4.54383	3.68941	3.38751	4.49384	1.5403	2.77731	4.26437	4.97338	5.53235	4.97459	4.77947	6.06849	1.88364	1.54298	4.83975	4.67786
A_33_P3253144	7.76519	7.70168	7.02876	6.56271	6.73872	7.45259	7.35548	7.84063	5.79237	7.20911	7.4695	7.73743	7.87421	7.59455	6.77166	7.27375
A_19_P00807615	13.8273	12.8081	13.8093	13.0758	13.4286	13.042	13.587	12.8729	14.4364	13.5114	14.1757	12.9355	12.5821	13.412	12.539	13.0535
A_19_P00317900	3.47861	1.45981	1.43939	1.48475	1.52706	5.07872	1.54944	1.50668	1.50804	1.46425	1.47672	1.44336	1.51375	6.10397	1.67795	1.54994
A_33_P3310644	4.36515	1.45553	1.43621	1.4804	1.5236	7.53357	1.54543	1.50292	1.50412	3.5825	1.47357	1.75435	2.25059	6.36561	1.66395	1.54384
A_33_P3405946	10.2612	10.2278	10.3013	10.5673	10.2186	10.3086	10.1876	10.3769	10.4025	10.16	10.3144	10.039	10.3239	10.2866	9.90323	9.99429
A_24_P551842	17.0668	17.3878	17.2534	17.3625	17.5943	17.2334	17.4136	17.2334	17.5943	17.6426	17.4531	17.4531	17.3625	17.4136	17.275	17.1934
A_33_P3423949	6.47201	6.86787	6.18279	7.36273	6.58244	6.661	6.93398	7.24804	6.91944	6.69183	6.51644	7.00603	6.14841	6.98043	5.86035	5.94214
A_33_P3262704	1.43831	1.43594	1.42294	1.96483	1.50606	1.48662	1.52389	1.48231	1.48646	3.26412	1.45843	1.43023	1.70052	1.50425	1.60345	1.51371
A_33_P3325467	7.79545	7.98348	7.96933	7.84063	7.4668	7.77595	7.66755	7.90914	7.96828	8.07747	7.87421	8.09074	7.88529	7.97381	7.7275	7.89324
A_19_P00321230	7.16537	7.69096	6.88313	6.88265	7.17758	6.71654	6.70989	7.03164	6.89824	7.08185	7.06525	7.03446	7.37655	7.33761	6.22435	6.47991
A_23_P112874	3.48889	3.15784	3.66066	1.82712	3.03595	4.14641	3.64072	3.92597	4.06746	4.86365	2.95717	3.99619	2.63686	3.33422	2.00285	3.74672
A_24_P358205	7.34499	7.32461	7.72082	8.39652	7.15223	7.17916	7.26441	7.81621	7.60286	7.46647	6.56943	7.54274	7.42206	8.15623	7.4059	7.30672
A_33_P3378430	6.98013	6.97665	7.03292	6.96689	7.04621	7.02248	6.66044	7.16608	7.1764	6.89316	6.46819	6.87172	7.10248	7.76519	6.90723	7.66787
A_33_P3282624	1.42021	1.41652	1.40368	1.4439	1.48769	1.46451	1.50342	1.50908	1.46686	1.42403	1.44396	1.41671	1.46822	3.17546	1.56056	6.8029
A_23_P138137	9.06241	9.07679	9.31987	8.99038	8.80548	8.94636	8.9304	9.31258	9.28239	8.92582	8.64651	8.92036	9.26715	9.10896	8.93253	9.05915
A_23_P122216	9.92068	8.63087	8.69927	7.49033	8.81799	9.07853	9.30932	9.23281	8.78744	8.76093	8.81838	8.23135	10.1774	8.62489	9.53004	9.33426
A_23_P113471	4.83745	3.95508	4.73412	4.22053	7.60977	4.49159	4.96858	4.8264	4.58864	3.74951	5.64927	4.75379	4.07687	4.34491	4.99554	4.83421
A_19_P00318396	9.40456	9.97035	9.17164	9.50054	10.0255	10.0471	9.74	9.87066	9.56118	9.58448	9.57096	9.50289	10.0038	9.6698	9.34974	9.5436
A_23_P101342	5.36442	5.42148	5.24576	5.78946	6.43344	5.72539	5.63575	5.45005	5.70005	5.89848	5.97536	6.14064	5.61437	5.46443	5.63524	5.72591
A_33_P3397061	1.40352	7.21479	1.38297	3.03225	1.47044	1.4453	1.48506	1.44712	1.44646	5.59662	1.43088	1.39959	2.03499	1.45792	1.5247	1.45103
A_19_P00801680	5.5575	6.84203	6.38057	5.78157	5.96312	6.38088	5.67394	5.67852	5.73037	6.6803	5.20627	5.18615	5.72038	5.61512	5.64579	5.7238
A_33_P3294836	5.61288	5.67474	5.8231	5.70617	5.07758	5.80246	5.42741	6.30537	6.19583	5.82336	5.46303	5.9332	6.39109	6.06274	5.92483	6.20902
A_33_P3307960	2.53664	1.3908	1.37728	1.41674	1.46437	1.49429	1.4796	3.60778	1.43918	2.51604	1.42627	2.10744	1.43903	3.76772	1.51342	1.44222
A_23_P201790	11.2234	10.8884	10.9731	10.802	10.3048	10.7704	11.0805	11.2736	11.3594	11.2437	11.272	11.6316	10.6884	11.225	10.8654	11.2172
A_23_P100203	8.56667	8.38729	8.42401	8.61072	7.90755	8.23054	8.20014	8.3458	8.48629	8.38351	8.33585	8.44888	8.40243	8.81075	7.94976	8.29326
A_23_P252193	6.60198	6.8072	6.48474	6.72218	6.10765	7.00212	6.17478	6.5932	6.85402	6.97469	5.85512	6.41278	6.61929	6.56219	6.52247	6.57006
A_33_P3261373	3.31158	6.61077	1.63311	1.40682	1.45705	4.93384	1.47195	1.43816	1.7117	1.3929	1.42246	1.38744	3.27008	2.55868	1.4984	1.43172
A_33_P3257020	2.05165	1.47646	2.95931	1.53942	1.45613	4.92211	1.47082	1.43766	2.23484	2.34487	2.17877	2.57834	2.65834	1.43856	1.4965	1.43001
A_33_P3389178	7.6093	7.9677	7.52899	8.69454	7.62163	8.34271	8.79926	9.08493	8.28065	8.35087	7.87579	8.56962	8.07448	8.01529	8.45966	8.5587
A_23_P202708	8.96671	8.68341	8.7002	9.09162	9.54109	8.95178	9.16402	8.94613	8.70619	8.81419	9.51808	8.7743	8.54448	8.80473	8.4047	8.78548
A_19_P00318366	7.28736	6.72938	7.06794	6.90011	7.11938	6.62436	7.68982	7.23318	7.39488	7.06495	8.05037	6.70511	6.68259	7.14733	7.19258	7.45491
A_23_P108376	8.35451	8.13806	8.36486	8.02422	7.6474	7.40429	7.95229	8.18055	7.97756	7.9754	8.31431	8.0251	8.07132	8.19348	7.93595	7.9717
A_24_P50972	9.16952	5.3352	6.23008	9.93221	7.24547	7.69961	8.39629	8.31568	8.55786	8.02629	8.6302	7.39013	8.05996	7.768	8.55314	8.98766
A_19_P00800247	7.61386	8.60442	7.70024	7.76465	8.14932	8.55082	7.61142	7.72667	7.85612	8.21804	7.13558	7.34783	8.40335	7.88578	8.06822	8.30556
A_23_P115885	5.63401	5.18528	5.9803	5.16023	4.31124	4.12985	4.61485	5.23195	5.82821	5.43572	5.80907	5.04858	4.77331	5.68158	4.54406	4.63661
A_23_P104201	10.0602	10.1959	10.1774	10.2304	9.6861	10.0986	10.1242	10.2195	10.1436	10.0331	9.99541	10.2729	10.2239	10.2263	10.0637	10.1889
A_19_P00806306	5.2483	6.11967	5.39782	5.78302	5.90641	5.99917	5.63112	5.57435	5.40476	5.62135	4.61428	5.05651	5.96837	5.51856	5.78384	6.09041
A_24_P376391	12.0594	11.7568	11.8097	11.8486	11.1665	11.7513	12.0033	11.9859	11.5987	11.7609	12.2902	11.9184	11.558	11.7903	11.7924	11.8576
A_24_P2648	8.48846	9.02708	8.40093	9.56222	10.1067	9.59413	9.18481	9.20911	8.65549	8.99603	7.69274	9.52876	9.43951	9.07262	9.11376	9.1837
A_23_P56228	8.41215	8.47854	7.85396	6.93514	8.34208	8.39219	8.06822	8.30961	7.10746	8.19631	8.99871	8.08708	8.30728	7.88102	7.61662	7.94085
A_33_P3210379	11.1974	11.506	11.3792	11.6584	12.2487	12.0052	11.4609	11.0538	11.4635	11.6324	10.9245	11.0947	11.5932	11.2015	11.6766	11.4635
A_23_P321949	10.1445	11.1496	11.6288	13.3286	9.4439	10.9314	9.58627	9.70535	9.85547	11.0332	8.66903	10.2195	9.89515	11.3075	8.72102	10.768
A_24_P822931	1.39151	5.60281	1.37343	1.40137	1.46338	3.74494	1.48253	1.4541	1.42556	1.38983	1.43769	1.39517	1.41741	1.43374	1.51099	1.43161
A_23_P1170	5.21695	5.23109	5.0931	5.30405	5.39933	5.2861	5.24623	5.28017	5.31021	4.98009	5.21172	5.3247	5.41957	5.29899	5.2197	5.40323
A_23_P210503	1.39412	1.38287	1.37669	1.40393	1.46655	1.43244	1.48721	1.45996	1.42921	1.39201	1.44189	1.39942	1.41917	1.43639	1.51842	4.10179
A_23_P10870	8.14284	8.54856	8.44941	8.85099	7.9198	7.87726	8.11733	7.98139	8.09943	8.36328	8.49535	8.26151	8.08024	8.42644	8.08258	7.76823
A_33_P3218138	11.2144	11.5388	11.6217	11.2874	11.4872	11.2974	11.396	11.644	11.0104	11.155	11.093	11.2289	11.5987	11.506	10.9746	11.108
A_23_P123727	6.3784	6.09277	6.38365	5.90568	6.1853	5.6647	5.73208	6.07656	6.38135	6.19442	6.26236	6.12344	6.20594	6.47962	5.75827	5.56413
A_19_P00316955	6.93122	5.37037	5.22495	5.68851	5.27601	5.64628	5.38277	5.05989	5.56631	7.21815	5.11347	5.15395	5.10109	5.18291	4.92054	5.71607
A_33_P3245484	6.12437	5.27699	5.78134	5.26989	6.946	6.05355	6.41396	6.46852	6.15938	6.98419	5.91628	6.28569	5.91235	5.68881	6.06953	6.19442
A_24_P348845	1.40464	1.3929	1.39017	1.41528	1.48083	1.44904	1.5043	2.41176	1.44283	6.1505	1.45741	1.41632	1.42944	1.44694	1.54641	1.4515
A_23_P30315	6.81711	7.58005	8.27	7.27856	9.68991	6.75129	7.40299	7.05552	7.51925	7.28501	7.40618	7.46773	7.62651	7.55653	7.67878	7.44844
A_33_P3403666	1.96396	1.39699	1.83592	2.19884	2.91194	2.64502	3.30267	3.04604	2.35045	2.41316	4.51801	2.96516	2.84018	1.45172	1.55995	3.1806
A_19_P00809277	1.94927	3.08525	2.23922	1.8028	2.27394	1.45732	1.51504	2.27155	2.27815	1.83237	1.46679	1.42432	2.76103	1.45401	1.56707	1.46413
A_33_P3284711	4.22484	4.02021	4.31882	5.2242	4.04907	4.62413	4.81532	4.97621	4.84468	4.92103	4.50877	4.66883	4.90795	4.7869	4.65754	4.82197
A_33_P3215640	11.896	10.5278	10.0441	11.9587	10.8746	12.0665	11.233	12.1056	12.4985	12.4927	11.0008	12.1835	11.2422	11.5894	12.1359	12.6655
A_23_P110412	7.18952	7.39214	8.32879	6.9504	6.58594	7.24965	7.42289	7.48808	6.70096	6.8029	6.34824	7.48832	8.00236	6.91152	7.36445	7.41027
A_23_P251836	8.95879	7.83451	8.21667	7.39214	7.97283	8.7579	8.72305	9.08812	7.94172	8.48974	8.39809	8.4327	8.95305	8.20676	8.92792	8.58346
A_33_P3349269	7.88102	7.76969	7.70622	7.68866	7.45102	8.09405	8.0132	7.95284	8.00568	8.04016	8.00886	8.16184	7.9855	7.95093	8.00534	8.06514
A_24_P350303	1.43016	1.41655	1.42076	1.43994	1.50858	3.90542	1.53984	1.51647	1.4709	1.42303	2.03023	1.44225	1.45331	1.47436	1.62114	1.49737
A_19_P00328434	5.43005	4.16645	5.3981	5.00353	5.81496	4.76885	5.656	4.53517	5.20783	5.32115	5.54195	4.47439	4.80517	4.63718	4.6573	5.60592
A_33_P3211864	7.20934	6.87585	7.35022	7.06383	6.22186	6.60198	6.78255	6.96707	7.19077	6.75276	6.62972	7.14901	7.09643	6.65881	6.7249	6.7112
A_23_P24755	9.88028	10.1647	9.89849	10.1611	9.96478	9.86615	10.0735	9.98585	9.69989	10.0189	10.0034	10.0958	10.1207	9.79678	9.75868	9.7521
A_19_P00812114	8.73241	9.23673	8.49819	9.02637	9.72242	9.72974	8.91085	8.52738	8.84547	9.00005	8.19595	8.49032	9.26345	8.52432	9.23151	9.17071
A_33_P3231432	12.8984	12.5967	12.8824	12.9629	12.2031	12.3999	12.8097	12.535	13.2469	12.9915	13.0693	12.836	12.5685	12.8879	12.7263	12.8894
A_33_P3310864	3.62879	3.03814	3.31701	4.14049	3.91808	3.52679	4.28642	3.49726	3.75237	3.86162	5.47403	3.49642	3.84993	4.02126	1.48825	3.07392
A_23_P204782	5.46661	5.29523	5.35316	5.75399	5.03562	5.5909	5.58293	5.85538	5.79617	5.39539	5.87261	6.08929	5.67805	5.48874	5.37277	5.94084
A_23_P112950	9.31217	9.56978	9.54675	9.29908	9.27389	9.70238	9.65412	9.71132	9.10484	9.29138	9.48724	9.64169	9.55042	9.47668	9.46322	9.50872
A_33_P3243652	4.62245	4.97671	4.29636	4.98009	4.6316	4.32064	3.56338	4.73696	5.01477	5.12052	4.10625	4.16121	4.5172	4.40017	3.97263	5.01869
A_23_P106661	5.17294	4.88364	5.27015	5.05571	4.53414	4.64859	4.59276	5.1021	4.55601	5.0425	5.09962	5.19732	5.53705	5.27936	4.90584	5.33309
A_23_P10206	2.6002	2.83182	3.63194	4.74434	1.51665	2.19155	3.40374	4.37784	4.2729	3.51134	2.50986	3.98157	3.21965	4.96679	3.59646	3.87344
A_33_P3268919	1.51854	1.5017	1.48769	1.51091	1.59859	1.57965	1.70832	1.66851	1.55366	2.75551	1.54266	1.74524	1.78481	2.49946	2.03355	3.21629
A_23_P30024	9.62305	9.64852	9.83972	9.45614	9.44182	9.2246	9.03439	9.33819	9.41961	9.48724	9.50289	9.36957	9.30999	9.42783	9.20071	9.25006
A_24_P20630	5.92449	5.71087	4.17814	4.01225	5.29371	3.88084	4.18082	4.01964	3.99673	4.35189	7.26065	4.24395	3.99948	4.20514	4.42503	3.24929
A_23_P410587	6.92578	6.9778	7.44096	7.57592	6.61895	6.64257	6.94513	6.5104	7.11206	7.28349	7.31692	7.21589	7.17314	7.30963	6.80455	6.74813
A_23_P5853	3.09065	1.88942	1.60745	1.4714	1.54131	1.52048	1.58548	4.13385	1.49946	1.44605	1.50971	1.47887	1.48142	2.85422	1.71328	4.28826
A_33_P3361422	10.8577	10.9959	11.6786	10.8364	10.0865	10.8858	10.8865	10.9794	10.9553	10.9986	10.6871	11.0476	11.7559	11.0504	10.8567	11.2165
A_24_P25530	2.76128	3.50989	3.11813	3.91733	3.11491	3.99214	1.74284	4.61558	3.60669	3.28234	2.72509	2.67323	3.69132	6.46163	3.78362	1.73468
A_19_P00329368	4.71568	4.78715	4.63866	5.08252	4.54383	4.45323	4.50621	4.38242	5.19294	4.93143	4.41459	4.84603	5.03683	5.90185	4.81685	4.74434
A_33_P3285877	2.92599	1.77859	2.37637	2.09324	1.64867	3.2813	1.78242	1.7257	1.60534	2.40226	1.6193	2.38213	3.29773	3.06093	2.55181	3.4116
A_19_P00332055	1.55051	1.52114	1.51757	1.55231	1.65774	1.71932	1.802	1.74008	1.6138	1.52193	1.6242	1.56523	1.5575	1.60847	2.61385	1.82403
A_32_P489959	1.98632	1.52593	2.42082	1.56038	2.50932	3.64014	3.44325	1.75965	2.63911	1.82377	2.28112	2.13565	3.38503	3.26472	2.66387	1.85399
A_23_P107102	1.53216	1.47028	1.64056	1.57949	1.66775	1.48096	1.50077	2.26971	1.56178	1.48193	1.45724	1.74453	1.77748	1.53297	1.56486	1.59277
A_33_P3375234	8.87932	8.62954	8.68236	8.89853	8.74421	8.95852	8.76834	8.56578	9.32559	9.58227	9.70018	8.85517	8.45334	8.85487	8.68271	8.8713
A_32_P99100	9.50433	9.16672	9.17384	10.0579	9.2446	9.65564	9.4573	9.71491	9.96785	9.49507	9.34974	9.64674	9.236	9.45131	9.78518	9.40589
A_33_P3247858	6.44653	6.79282	6.40366	6.67087	6.10741	7.337	6.74167	6.70936	5.64579	6.51373	6.82038	6.35581	7.07403	6.55913	7.02597	7.27089
A_33_P3268798	5.21354	4.5518	5.26765	4.93866	3.79297	4.19947	3.41405	3.76099	5.01227	4.57999	4.27133	4.82326	3.82288	4.88259	4.29467	4.68389
A_23_P111811	9.20241	9.04588	8.85993	8.8451	8.76122	8.98439	9.22207	9.25868	8.94582	8.89853	9.07024	8.92521	9.20953	8.91524	8.62085	8.85657
A_33_P3223497	4.17125	3.68644	3.93465	4.7165	4.01837	4.85786	4.74019	4.86365	3.68766	3.5769	4.33169	4.9778	3.85935	4.50374	2.96832	5.20829
A_19_P00321636	2.70947	3.91082	3.68569	4.04907	5.1926	3.47337	3.7554	4.35777	4.45043	3.56572	3.15232	4.28298	4.27237	3.54804	4.32615	6.76594
A_23_P11685	8.21857	7.47235	7.87726	7.52846	7.62877	7.65037	7.73263	7.70882	8.33268	7.82582	8.93673	8.28016	7.68372	7.97701	8.60961	7.94632
A_23_P115316	8.98212	9.01875	9.1703	9.07612	8.78438	8.80341	8.23813	8.39156	8.82376	9.01973	8.94523	9.06054	8.81419	9.21258	8.82642	9.03842
A_23_P123848	9.03375	8.94843	8.56526	8.77256	8.7579	8.99199	9.17966	8.85724	8.33417	8.8615	9.64763	9.22986	8.53646	8.60562	8.86831	9.00036
A_23_P118894	2.61126	1.4984	1.66369	1.50832	3.45011	6.51308	1.58007	4.7832	1.49493	1.82115	1.63468	2.64234	1.8617	1.56689	4.62761	1.66636
A_23_P101505	3.10753	1.84057	1.63803	1.78865	11.6794	5.06954	5.4438	2.54276	1.51451	1.45918	1.87819	1.47551	1.72654	1.53604	3.72505	1.53751
A_23_P1072	10.5507	10.8739	10.788	11.2768	11.5802	11.7714	10.689	10.9532	10.7508	11.0443	11.2643	10.8205	10.6235	10.5784	11.0862	10.5144
A_24_P304154	6.27406	6.24732	5.77305	4.59479	6.68734	5.71937	6.02292	5.9107	4.88633	6.00801	5.79119	6.32136	5.72724	6.35739	5.668	5.62573
A_23_P139509	10.194	10.0616	10.3008	10.2128	9.65333	9.88835	9.78437	10.1487	10.2171	10.1178	9.98585	10.0255	10.0711	10.2381	9.96523	10.0514
A_32_P180315	7.7473	7.03292	7.62067	7.6595	7.40274	7.64212	7.90367	7.87451	7.93756	7.96409	7.69586	7.98518	7.48597	6.95516	7.65123	7.79182
A_33_P3715843	1.67659	1.63298	1.59407	1.66112	1.86583	1.80216	2.11987	2.08972	1.73144	1.6119	1.72435	1.61099	1.6767	1.78881	3.2736	2.26992
A_23_P107587	7.14282	7.00577	7.18782	7.60859	7.13247	6.82709	7.18525	7.02305	7.57202	7.58269	7.96621	7.43754	7.03597	7.50575	7.00652	6.90956
A_24_P401615	1.68754	5.49709	1.59934	5.58472	1.88523	1.81602	2.13701	2.11456	1.74102	1.61853	1.733	1.61167	1.68401	1.80478	3.3232	2.30072
A_19_P00322961	8.54966	8.90041	8.44306	8.91051	8.66395	9.26786	8.46243	8.57803	8.62892	8.92036	7.33569	8.67065	8.96367	8.4593	8.78242	8.91417
A_19_P00802813	1.69642	1.65094	1.7776	2.52854	2.10744	1.83004	2.78882	2.93695	1.74885	1.62458	1.90628	1.61027	2.47915	1.82066	3.35435	2.32979
A_33_P3379556	1.70084	1.65613	1.77965	1.67984	2.73817	1.83592	2.15974	2.14745	1.95274	1.62817	1.7432	1.60966	2.72071	2.04473	3.36239	2.34435
A_23_P502882	6.92505	6.85299	7.29076	6.76838	7.60046	7.02438	7.09792	7.0738	7.22477	6.98166	6.87226	7.24333	7.05627	6.78813	6.78154	6.67922
A_19_P00809563	4.22536	4.19665	3.61683	3.66176	3.83849	5.96088	4.15076	5.41929	4.66476	4.4658	4.01916	4.52278	3.99163	4.3483	3.63036	7.01244
A_19_P00318191	7.96736	7.57592	7.69807	8.06373	8.1142	8.13947	7.94784	8.61578	7.83041	7.82196	8.08732	8.36073	8.46563	8.04804	7.75104	8.17569
A_23_P160618	7.12001	7.19723	6.65445	6.93199	7.02177	7.30834	7.04003	7.36831	6.80455	7.00018	7.08819	6.94548	7.01609	6.62305	6.58303	7.27059
A_23_P315836	4.95546	5.07425	5.4043	5.12172	8.44824	5.5904	5.1353	5.2756	4.7165	5.12368	5.0378	5.78847	5.60194	4.93006	5.45334	5.37066
A_32_P208350	2.81771	3.72663	4.02874	1.90186	3.45457	4.30933	4.77425	4.66253	5.60448	5.47205	5.04271	5.09134	2.19912	3.94351	3.65529	4.35777
A_24_P65722	4.59226	4.78247	3.55234	4.1314	3.15277	3.55547	3.14578	3.06047	3.82761	4.49979	3.24507	3.87124	3.24226	4.47161	1.93285	3.83875
A_33_P3233580	6.09442	2.75694	2.57086	3.31992	3.21426	3.30536	3.8507	2.66536	1.77552	1.65118	2.61977	3.60722	2.76521	5.72643	3.39668	2.42823
A_23_P370625	9.01485	9.53707	8.92067	9.20496	9.16572	9.18481	9.34273	9.35244	9.17247	9.66278	9.82015	9.51151	9.49281	9.3085	9.33166	9.4356
A_24_P244442	8.50046	8.24689	8.51598	8.74421	8.45904	8.33621	8.65845	7.82499	8.6021	8.77811	9.16645	8.11576	7.90457	8.75852	8.16587	8.50269
A_32_P49199	5.4165	5.04135	5.70671	3.99062	3.18551	4.89568	4.76722	4.91245	5.41632	5.72618	4.89905	5.51145	4.09717	5.52209	4.79849	5.97898
A_33_P3659876	5.27145	4.94702	5.52158	5.50007	4.63943	4.74247	5.34612	4.76178	5.31705	5.01611	5.2141	4.89498	4.71344	5.50616	5.49034	5.20503
A_33_P3311717	5.71633	6.95592	5.49801	6.20048	6.46134	6.71478	5.96461	5.91487	6.05119	6.04934	4.75733	5.23313	6.49896	6.08254	6.59723	6.5827
A_33_P3296479	7.78384	8.15195	7.93942	8.40366	9.29731	8.8897	8.41088	8.61126	7.6757	7.97283	7.41473	8.23686	8.63343	7.92562	8.79237	9.01092
A_19_P00326935	2.6507	3.76155	2.68099	3.31484	1.75085	2.19657	2.50356	3.61062	2.09127	1.59381	2.95624	1.44963	3.27977	2.87178	2.61261	2.01663
A_19_P00322215	5.57032	5.26138	5.17348	5.29674	5.43308	5.24167	5.18988	5.79969	5.18237	4.82581	5.00958	5.36673	5.23369	5.56068	4.58232	4.03943
A_24_P418189	9.66905	9.6421	9.96614	9.7883	9.99043	9.37109	9.78663	9.39451	9.76152	8.90502	8.9047	9.45766	9.43091	9.75905	9.23982	9.17629
A_24_P205120	3.06167	4.17188	3.56064	4.6892	2.689	3.85331	4.10647	3.51298	3.35544	3.07361	4.33008	3.64415	3.14984	3.27595	3.51429	2.89001
A_33_P3414389	7.3715	7.80088	7.30672	7.79924	8.25658	8.18813	7.70846	7.6876	7.4622	7.16872	8.27094	7.34499	7.53417	7.26217	6.87742	7.36856
A_33_P3410409	10.3956	10.4761	10.2917	10.1191	10.5636	10.6568	10.2217	10.4131	10.2757	10.4005	10.1955	10.288	10.5447	10.4909	10.2608	10.3201
A_24_P289188	12.8879	12.8951	13.236	13.6258	13.0585	12.8999	12.7194	12.4691	13.3441	13.0776	12.6983	12.8027	13.0353	12.8785	12.7839	13.0104
A_23_P102172	3.53874	4.49533	4.57596	3.24226	3.86975	4.69864	4.88896	4.78976	5.02853	4.08388	4.22445	4.73378	4.12003	4.59856	4.53797	4.01436
A_33_P3277344	1.55745	1.57743	2.04234	2.75391	1.6833	1.77248	1.75014	1.66614	1.7625	1.56994	1.88311	1.47285	1.63696	2.55403	3.6562	1.91165
A_23_P163992	4.02557	4.67389	4.14458	3.4364	6.80424	5.05004	3.70601	4.60233	4.27906	2.75391	3.15586	3.3518	3.74331	3.70094	4.73346	3.64523
A_23_P116624	2.89405	2.51974	3.30406	2.90465	2.69703	2.53739	2.32492	1.92313	3.20391	2.79193	1.67072	2.58239	2.66937	2.38674	1.92822	2.77944
A_19_P00329997	1.69811	2.01064	2.63315	3.68049	2.20382	4.88207	3.68743	4.28221	2.84268	1.99349	1.55796	3.27008	3.26278	6.63612	3.5625	5.32824
A_23_P133227	10.1152	10.1604	9.91291	9.93039	10.1225	9.90747	10.1136	9.89596	9.85076	9.95418	10.3008	10.0278	10.1544	10.0543	10.0274	9.92785
A_23_P364355	3.33085	4.33455	3.32123	3.70601	3.53796	6.50175	3.45366	3.82967	3.46556	3.70843	3.90592	2.91643	2.9422	3.35988	4.16963	5.30936
A_23_P146855	2.77296	3.17975	3.06336	3.58101	4.72125	4.74616	3.48087	2.56669	3.72348	2.03151	3.49952	3.26389	3.05004	1.6429	4.40915	3.82816
A_23_P122924	4.793	5.2733	3.87344	3.93032	3.87032	5.33358	4.49594	5.16845	4.00722	5.45642	5.00675	5.32396	3.92874	4.56987	4.98512	5.24409
A_19_P00330231	1.52397	2.03321	1.76179	1.54876	1.61614	2.85247	1.6598	1.59153	1.58719	1.52832	1.8513	1.91882	2.54408	1.62755	2.10617	1.73671
A_33_P3290567	5.6647	5.39358	5.54506	4.52456	7.30772	5.35234	5.31073	5.6775	5.86954	5.5904	5.21676	6.09692	5.50827	5.35673	5.44043	5.46513
A_19_P00315856	1.51634	4.3472	1.86559	1.54052	1.60156	1.57481	1.64333	2.59994	1.57776	1.52019	1.52628	1.47183	2.06368	1.61093	2.03615	1.70027
A_33_P3233328	1.51295	6.09383	1.67158	1.53641	1.59508	1.5697	1.63305	2.81907	1.7807	1.51535	3.55768	1.48506	2.81164	1.6021	2.0062	1.68513
A_24_P254084	4.67016	7.79241	4.56021	4.29908	5.16391	4.93222	4.90732	5.01103	5.08779	4.57541	4.58109	5.23599	4.43118	5.40004	5.1023	5.05491
A_33_P3334748	1.50191	2.02758	1.54327	1.52381	1.57801	1.55483	1.61027	1.55553	1.55721	1.50391	1.51153	1.46601	1.56066	1.58332	1.91559	4.31882
A_23_P32308	1.56945	1.56465	1.51285	1.58118	1.62609	1.61214	1.65997	1.63961	1.61701	1.55372	1.58298	1.52926	1.62741	1.66436	2.42374	4.16173
A_19_P00322681	1.49493	1.49482	1.76393	1.75446	2.48231	1.54489	1.59534	1.54371	1.54327	1.49556	1.50443	1.99637	1.54924	1.57226	1.8617	5.01072
A_23_P12147	3.66786	4.00549	4.00115	4.36691	4.11108	3.5547	3.77639	3.49323	3.59152	3.60444	4.20955	4.02821	3.7544	4.2018	3.32697	3.40224
A_23_P114466	8.16373	9.02208	8.63668	9.32804	8.69423	9.19354	8.59209	8.69017	8.32204	8.73476	8.12953	8.9933	8.8713	8.6054	8.8501	8.76868
A_24_P137897	9.3085	8.40276	8.72039	8.38208	8.13336	8.12087	7.91859	8.13745	9.62897	9.16343	8.75445	8.81148	8.17984	8.52022	8.38411	8.30015
A_23_P45945	16.6495	16.4542	16.8116	16.9643	16.3376	16.3794	16.5267	16.3574	17.085	16.8652	16.6762	16.724	16.3988	16.6138	16.3376	16.3794
A_33_P3262541	3.78385	6.76047	4.36261	5.87212	1.54278	3.49726	2.69234	3.6727	4.13957	3.74076	4.46031	4.19217	4.32841	3.32293	3.94098	4.04937
A_33_P3317327	1.47127	2.09427	2.10583	2.1548	1.53726	1.51959	2.37583	2.50271	1.68194	1.47285	1.54973	1.4503	1.52278	3.99948	1.71556	1.56605
A_23_P108761	7.64356	7.73663	7.39488	7.582	7.59441	7.75731	7.76289	7.91012	7.39849	7.47	7.52643	7.80595	8.02893	7.59513	7.67646	7.59241
A_23_P4662	10.8143	11.4019	11.382	11.396	11.365	11.2805	10.7908	11.0085	10.5003	10.8216	10.9779	11.0196	11.071	11.1802	10.5036	11.1906
A_33_P3253124	5.8653	2.5481	1.66707	2.5916	1.52551	7.08608	1.61223	3.0681	2.64807	2.85167	2.92908	3.03882	2.39505	6.42436	1.66971	1.54627
A_19_P00329412	4.49384	1.7771	2.27984	6.4962	2.28685	7.42173	3.38155	3.22257	3.29587	6.83727	2.56349	3.27844	3.94973	6.29871	1.65516	2.57858
A_24_P23921	4.7165	3.16494	2.69234	6.44905	3.98671	6.52324	3.03595	4.04805	4.25871	6.08563	3.91479	3.76505	3.97085	4.80856	4.98664	4.13699
A_24_P162293	7.21316	7.69246	7.52016	7.63806	6.57281	6.44135	6.76481	6.3883	7.01523	7.28295	7.08164	7.35044	6.71364	6.52273	7.30159	7.24168
A_23_P119254	3.89338	4.57414	4.36999	4.32591	4.36261	3.07016	3.39127	3.63416	3.58996	4.02631	4.80164	3.5725	3.47969	3.51473	4.19947	3.41454
A_33_P3364776	1.44037	1.43779	1.42516	2.31353	1.50762	1.48942	1.52559	1.48421	1.48773	2.06368	1.45955	1.43218	1.49083	1.50565	1.60737	1.51575
A_19_P00320384	6.8146	7.56899	6.66341	7.6338	6.8244	7.27826	7.11909	7.28761	7.15659	7.24197	6.47201	7.1914	7.18556	7.58032	6.79591	7.15858
A_32_P94087	13.7277	13.6877	13.859	14.1142	13.0517	13.2544	13.2929	13.3063	13.6814	13.4871	13.1705	13.5174	13.4983	13.5759	13.2834	13.5174
A_23_P369237	13.8647	13.6814	14.1683	13.082	13.9601	13.9403	14.1174	14.0521	13.5174	13.3719	14.8483	13.7538	14.3759	14.5367	13.6342	13.6318
A_23_P349928	13.1106	13.005	13.0232	12.9192	12.5607	12.8455	12.9374	13.2202	12.8455	12.6699	12.6878	13.0199	13.0917	12.9823	12.7974	12.8007
A_19_P00324345	1.80866	3.29995	3.20699	2.88544	1.4916	2.26943	1.50865	6.32812	1.74119	1.42784	2.68483	1.74926	3.2179	5.63077	1.56878	7.58625
A_19_P00805146	1.42166	1.4178	1.41608	1.44593	1.48923	1.46717	1.50518	1.46601	1.56927	1.42491	1.44429	1.41843	2.17675	4.41779	1.56206	7.04824
A_23_P28139	2.63968	3.30832	2.44497	2.61015	2.41918	2.50039	3.46203	3.0833	3.26961	2.7916	3.03988	2.5173	2.97966	2.44138	2.89965	3.49525
A_23_P13033	8.83176	8.82513	8.65959	9.09252	8.57832	8.6077	8.80794	8.63118	8.8247	8.75445	8.98657	8.76151	8.68881	8.85134	8.63225	8.56863
A_23_P349398	4.45881	3.44341	3.0155	2.47915	3.63443	5.89848	3.24768	3.29798	3.73948	3.3232	3.21371	3.14984	3.62239	3.37281	3.74121	4.27714
A_23_P376188	8.40625	7.47628	7.95198	8.00456	6.96797	7.65732	7.4946	7.67995	8.04804	7.65271	7.30902	7.92714	7.47419	7.53956	7.75765	6.98285
A_23_P254165	10.463	10.4842	11.1363	11.6667	10.3052	10.6194	10.3239	10.1363	11.1363	10.8884	10.8033	11.1066	11.0484	10.9873	10.7825	10.6955
A_23_P323143	8.13276	8.55157	7.87283	8.46032	8.09654	8.45697	8.08732	7.92743	8.06312	9.01228	8.09104	8.1546	7.705	7.77654	7.31607	7.68372
A_23_P370989	5.87066	6.03042	5.57546	5.7238	6.67975	6.19691	5.45887	5.69364	5.74343	6.39535	5.66905	6.11077	5.64116	5.71423	5.80563	5.48542
A_33_P3236778	1.40052	1.97058	1.38059	3.08584	1.46691	1.44074	1.48197	1.44452	1.79708	5.72562	1.97378	1.39791	2.50775	2.05071	1.51762	1.44579
A_33_P3385782	4.46782	4.59353	4.90318	4.71126	4.37504	4.82825	4.35991	5.94372	4.11597	4.87667	3.78829	4.45226	4.73157	4.85336	4.59128	4.71959
A_33_P3305102	6.17702	7.09918	6.64503	6.7066	6.75642	6.88744	6.34668	7.00435	6.65662	6.54376	7.60017	5.9189	6.78737	7.05042	6.27884	6.64669
A_33_P3424057	5.69594	4.12496	4.91331	5.45259	3.4353	4.69179	4.49774	6.09041	4.97309	5.36988	4.14484	5.16438	4.81481	6.90615	4.47136	5.63524
A_23_P100632	10.0721	10.4325	9.70082	9.92031	10.4659	10.009	9.88288	10.0449	9.51636	9.86372	10.5381	10.1147	9.83265	10.1917	9.72901	9.85905
A_33_P3411888	5.81569	7.1239	3.99138	5.04555	4.73326	5.40198	4.46523	3.94779	4.08502	4.11758	3.34039	3.98888	4.32933	5.33335	4.1391	3.70765
A_24_P11131	10.6173	10.4833	10.6509	10.5698	10.2444	10.4088	10.3018	10.6344	10.5554	10.4137	10.2811	10.5103	10.4543	10.5926	10.3478	10.3877
A_23_P106241	9.58627	9.55611	9.61276	9.54437	9.24727	9.47061	9.42125	9.76351	9.59991	9.53556	9.26289	9.71342	9.95856	9.53492	9.42388	9.51857
A_24_P339071	7.2894	7.92781	7.72052	8.27987	7.0279	7.01472	6.82888	7.22869	7.22679	7.37339	7.68438	7.6509	7.28594	7.60907	7.10248	7.04032
A_23_P118536	5.23723	5.00935	4.74665	4.40517	4.18352	4.93497	4.65917	4.86817	4.63636	4.81191	4.46732	5.01306	5.28458	5.28519	4.43667	4.70261
A_33_P3404814	2.61846	2.06121	3.38971	2.14502	2.168	3.42591	3.45819	4.83805	3.09612	3.64694	3.69813	4.24003	4.24395	4.30057	1.65798	4.07121
A_32_P16918	1.38633	1.37682	1.36444	1.40071	1.45335	1.42255	1.46905	1.43729	1.42184	1.38741	1.42141	1.38554	1.41956	1.43277	1.49104	1.42581
A_23_P110643	7.49603	7.07729	7.37028	7.21316	6.35581	6.9343	7.19318	7.31924	7.58978	7.28052	6.9592	7.26009	7.27059	7.28052	7.26617	7.29192
A_32_P121085	7.23379	7.41795	6.89898	5.79969	6.29734	6.89449	6.706	7.06901	5.39658	6.98357	8.4356	7.52469	7.53045	6.98762	6.56674	6.79282
A_23_P167585	3.95403	1.87299	3.09364	3.06753	1.87418	1.91934	2.81196	3.20334	3.62987	2.84386	3.38503	3.07718	2.64532	2.7671	2.07972	4.46683
A_33_P3284036	1.38461	1.3744	1.36371	1.3977	1.45345	1.42169	1.47023	1.43994	1.42005	1.38582	1.42365	1.38578	1.416	1.43001	1.49109	6.7176
A_32_P52206	6.89741	7.47918	7.17758	7.66098	7.59538	7.33075	7.55979	7.32514	6.8897	7.01965	6.37259	7.31128	7.46446	7.42718	7.30412	7.87945
A_33_P3364646	5.59814	5.12537	5.07584	5.48498	7.13269	5.43372	5.79998	6.37259	6.37105	5.67367	5.5383	5.65173	6.09888	5.73567	6.06541	6.07298
A_19_P00805748	1.38588	1.37468	1.83852	2.01731	1.456	1.42281	1.47363	6.57281	1.42044	1.38596	1.4271	1.38806	1.415	1.42993	1.49437	3.49205
A_19_P00811116	8.74817	11.0993	7.49257	9.78109	11.6829	9.58756	10.6052	10.1553	7.71886	8.24937	6.23189	7.97048	6.83531	8.94458	11.3464	13.3234
A_23_P169257	2.98408	3.49553	3.38473	3.94695	2.86176	3.86454	3.27008	4.03836	3.09014	3.03067	3.44641	3.48648	4.02371	3.18268	1.73561	3.56705
A_19_P00325104	4.93447	5.71834	4.84119	5.61512	4.99979	7.21255	5.20365	5.52287	5.08411	5.34771	5.55874	4.72752	5.53614	5.31496	4.81313	5.26074
A_33_P3334220	14.313	13.5651	13.8823	14.3477	13.7852	13.8849	13.99	14.0749	14.9662	14.4498	14.4203	14.2799	14.6717	14.756	14.3359	14.2344
A_33_P3379456	9.58416	9.27224	9.55215	9.05381	10.4854	9.56375	9.56793	9.6698	9.65333	9.29527	9.1038	9.3339	9.51227	9.38879	9.27956	9.19917
A_23_P204847	11.4171	11.4576	11.2038	9.46667	10.5788	10.9826	10.7862	11.2124	9.5436	10.9757	12.4039	10.8871	11.6564	11.1008	10.4405	10.9309
A_19_P00319518	6.9918	7.0608	6.67643	7.22238	7.6777	7.25024	7.09833	7.44341	6.62796	6.92607	6.70989	6.82888	7.18002	7.35362	6.21343	6.75845
A_23_P16866	2.57055	1.42764	1.42349	1.45068	2.0705	1.48619	1.5197	1.4859	1.46601	1.42499	1.45996	1.43863	1.46833	1.47563	1.58315	1.49237
A_33_P3404950	5.86763	5.05989	4.84192	5.22243	5.26187	5.17857	4.98835	5.03824	4.43908	4.83643	5.42694	5.05699	4.80139	4.41434	4.78869	4.53253
A_33_P3259077	6.4207	5.96433	5.47735	5.63852	5.3173	5.41328	4.98226	4.73378	5.7518	7.32087	5.37619	4.79549	5.49905	5.38305	4.87771	5.31988
A_24_P372625	10.337	10.0744	10.2288	9.4003	10.1792	10.2147	10.4838	10.6178	10.0878	10.1945	10.2686	10.3216	10.3887	10.2636	10.1339	10.2594
A_23_P74112	2.68157	2.20973	2.62193	1.51497	7.60315	3.14212	1.4785	1.48742	1.4456	2.86575	3.24431	1.91423	3.87875	2.90872	1.54384	1.47255
A_32_P163125	8.64614	8.6871	8.85134	8.29516	8.55436	8.47484	8.61293	8.81869	8.97928	8.54295	8.48715	8.56578	8.61126	8.95539	12.0813	8.59974
A_24_P380132	10.4559	10.3911	10.5442	10.5003	9.91425	10.1525	10.3329	10.4166	10.609	10.2462	10.6377	10.353	10.4505	10.5721	10.2231	10.2132
A_23_P24104	10.2762	10.145	9.76702	10.194	10.401	9.88288	9.5542	9.92102	9.75868	9.81113	9.60733	9.82765	9.82551	9.69956	9.18921	9.80664
A_23_P100539	8.14532	8.35606	8.1112	7.98815	7.92008	8.29718	8.72335	8.3904	8.39777	8.40625	9.51063	8.57053	8.50698	8.49535	8.59682	8.30835
A_23_P106362	6.78181	6.49548	5.95955	2.26665	7.86787	4.32758	4.88312	5.93883	2.51623	5.80319	9.65603	4.54786	6.53904	5.58088	5.06799	4.98335
A_24_P370420	7.92781	7.43504	7.48229	7.94924	8.12835	8.33205	8.39465	7.14094	8.09654	7.8092	8.85397	7.82671	7.1707	8.32125	7.85758	8.2417
A_23_P501770	5.07138	5.53758	5.43285	5.67241	5.36269	5.27058	5.46613	4.81436	5.4471	5.29148	5.79533	5.70154	5.38425	5.82063	5.19947	4.97621
A_33_P3256844	2.2615	1.41789	1.88811	1.44214	1.51125	3.53426	1.54305	2.97355	1.47209	1.42388	1.48871	1.82193	1.45494	2.39101	1.62562	1.49957
A_24_P928604	13.4698	13.4093	13.699	14.1212	13.859	13.156	13.4575	12.8984	13.7785	13.4933	13.6258	13.3261	13.2316	13.5274	13.2879	13.4476
A_23_P103442	9.83904	10.0561	10.0777	9.84551	9.72318	9.78089	9.70535	10.1047	9.82637	9.76227	9.68018	9.75905	9.80306	9.88604	9.52412	9.75868
A_23_P71649	3.82157	3.28058	3.94851	4.04637	3.96364	4.24595	3.98569	2.94638	3.57507	3.98633	2.75837	3.28002	3.38676	3.32389	3.96529	3.4219
A_23_P22499	8.09999	7.68897	7.54211	7.73933	8.77539	9.1858	8.29084	8.00392	7.27345	7.69401	8.11443	7.91364	7.65441	7.4247	7.70168	8.26275
A_23_P100220	5.13455	5.10383	5.23249	5.83565	10.1279	6.09888	5.49435	5.21035	5.49238	5.29036	4.41954	4.93471	5.18528	4.90203	6.6535	4.76507
A_33_P3348352	1.45605	1.78253	1.52196	1.46346	2.71353	3.48648	3.59308	3.95725	1.94463	1.44423	1.51251	2.46513	3.87981	2.20618	1.72832	4.00442
A_33_P3346881	1.46055	1.44269	1.44497	1.46741	1.53872	2.60475	1.58182	2.71282	1.50018	1.4486	1.89591	2.65394	1.57634	1.50395	1.75392	1.5434
A_33_P3365357	12.4194	12.4708	12.1427	12.644	12.8968	12.7513	13.1814	13.1601	12.8658	13.016	13.042	13.1494	13.0877	13.2519	12.4897	12.4093
A_33_P3768992	1.47488	1.45498	1.99551	1.47895	2.72097	1.52298	2.45228	1.57614	2.13369	1.45914	1.53008	1.48439	3.05542	1.5183	1.84805	1.56556
A_24_P267293	6.70068	6.73775	6.8681	7.1781	7.31438	6.95377	6.70936	6.94655	6.56917	7.01845	6.94187	7.2827	6.94548	6.87353	6.81124	7.12294
A_23_P372834	14.164	14.5242	12.8571	11.6208	12.9971	14.7342	14.4255	14.9024	14.1798	14.644	13.6342	14.5339	12.3267	14.4692	12.8688	14.3158
A_19_P00812763	4.84935	4.85935	4.70964	4.89858	4.97513	5.47182	5.71863	5.09962	5.12718	5.61808	5.19357	5.29493	5.82557	4.85855	4.78582	6.22075
A_23_P55123	6.07193	6.55228	6.15286	6.16021	5.5834	5.7518	6.21831	5.45216	6.56674	6.62564	6.71844	6.28153	5.70413	6.01884	6.01545	6.06513
A_23_P88106	8.25627	8.12087	7.61775	8.01468	7.66819	7.23201	8.22105	8.09943	8.16784	8.40057	8.81323	8.73086	7.60345	7.94755	7.36273	7.93276
A_33_P3285824	12.6655	12.3424	12.5216	12.4425	11.829	12.3044	12.161	12.544	12.7143	12.4209	12.4329	12.5326	12.3472	12.6865	12.2928	12.3512
A_19_P00323993	6.30537	4.1702	3.87875	4.08153	3.81812	4.14315	4.2224	4.08179	4.47244	4.07603	3.96161	2.60178	4.2137	4.51398	2.20497	5.93029
A_33_P3359801	3.70581	1.49988	1.49573	1.52585	1.62018	1.57987	1.7224	5.94162	1.58091	1.50028	2.39708	1.54261	2.00049	3.70121	2.32954	6.72129
A_19_P00318604	4.06147	3.70624	3.09122	3.05633	2.30241	2.52722	4.22671	6.53931	2.64449	2.31324	4.11893	3.47534	3.09612	5.92246	2.39579	4.44043
A_23_P67725	4.45788	5.11198	4.66329	5.34119	4.83583	4.72602	4.61097	4.7267	3.83631	4.51992	3.90518	5.05025	4.48637	5.6824	4.82424	4.49747
A_19_P00800130	2.72534	1.51391	2.11032	2.99202	1.6457	1.60224	1.77511	1.71952	2.25561	1.51362	2.1285	1.56066	2.24665	6.37005	2.51366	1.78077
A_33_P3376546	6.7831	6.73366	8.15748	5.24383	4.44499	6.63834	6.38108	6.74519	5.96312	6.10253	5.88902	6.5088	6.83414	6.64279	5.96709	7.24637
A_33_P3346826	6.74697	7.0191	6.03479	7.84011	6.62584	6.789	8.39777	7.24577	6.94259	7.37028	8.59623	7.02532	6.67234	6.84326	6.29734	6.16461
A_19_P00324632	3.55199	3.18551	3.66039	3.73192	4.45379	6.84235	3.87724	4.89263	4.23008	2.99973	3.25461	3.61823	4.52956	3.7623	3.71855	4.2437
A_33_P3216945	8.46127	8.46243	9.26646	9.07262	8.1155	8.74037	8.49991	8.28847	8.98495	8.78708	8.54008	8.53047	8.54793	8.13625	8.0416	8.53137
A_19_P00319593	6.31897	7.69807	6.10695	6.61206	6.93484	7.6246	6.50387	6.47804	6.50431	6.71388	5.30936	6.16875	6.92053	6.73702	6.84235	6.96223
A_33_P3366614	2.46685	6.2575	2.66443	3.32045	2.79598	3.70885	1.90319	1.82377	2.55056	4.37704	1.64839	2.92908	3.37591	3.02619	2.81479	3.83712
A_33_P3542886	3.06304	4.43965	2.48469	3.976	4.02049	4.28197	2.9566	2.86149	3.36267	3.0141	2.82427	2.43098	3.77017	2.18992	2.90465	2.91139
A_24_P704446	1.60841	2.49727	1.54924	2.40762	1.73745	1.69088	1.9608	1.8911	2.24401	1.56391	1.66491	1.58858	1.60687	1.68645	2.94169	3.75053
A_24_P47988	6.01189	6.15968	6.63446	6.29415	7.96593	6.26685	5.64666	6.11533	6.22871	5.98383	6.12176	6.3131	5.99842	6.43371	6.11451	7.48057
A_33_P3364028	1.62254	1.57589	1.55725	1.61327	1.75977	1.71298	1.99873	3.20901	1.67539	1.57411	1.67572	1.59372	1.65007	1.70343	3.01246	5.28292
A_33_P3259092	3.56892	3.97115	3.55333	3.23355	4.14641	3.9487	3.6743	5.18648	4.05659	3.19487	4.23585	4.50349	4.76005	3.60801	3.80802	6.05277
A_23_P98183	8.76868	8.83837	8.40839	9.03171	9.64674	8.77676	9.25195	8.25453	8.40868	8.73676	9.56793	8.77875	7.88466	8.89853	8.95442	8.99301
A_32_P356316	9.97665	9.63463	9.32107	8.34946	10.1839	10.5579	9.77897	9.85238	8.62119	9.39362	9.28959	9.35675	9.51194	9.55494	8.81012	9.37077
A_24_P942604	7.20477	7.28963	6.99916	7.35524	7.32311	7.12413	6.59754	7.03714	6.60504	7.24783	7.04484	7.0855	7.10097	6.89704	6.89478	7.624
A_33_P3233404	2.78855	1.61231	1.79708	3.04135	1.82677	3.12613	2.07845	2.02606	2.62146	4.42844	3.89029	2.15045	3.00135	1.87625	3.15509	3.29744
A_23_P352266	10.0649	9.58794	9.81908	9.18512	9.26229	9.59676	9.89879	9.87024	10.4585	10.2012	9.80817	9.72901	10.0249	10.1385	10.011	9.94442
A_33_P3713035	4.77282	4.44169	4.50536	4.00758	4.32423	4.43641	4.34166	4.41047	4.64319	4.60112	4.11865	4.22271	4.41487	4.34367	3.20565	3.97794
A_23_P312837	1.90093	1.93711	2.62826	1.65492	2.76543	1.79553	2.11456	3.41626	2.80824	1.60677	3.55547	3.0769	3.05488	2.94462	3.94125	2.34201
A_23_P115762	8.9953	8.981	8.96242	8.85688	8.55314	8.74974	8.71622	8.97107	8.86831	8.77466	8.52596	8.60961	9.20452	9.03082	8.92765	8.95442
A_23_P120845	11.9278	12.1847	12.161	12.3398	11.4767	12.0688	11.702	12.0129	12.0765	11.9013	12.1113	11.7882	11.9959	12.1248	11.6083	11.547
A_19_P00331910	4.10446	6.52647	4.25813	6.59369	4.65175	5.00325	4.3229	4.7524	4.89729	4.31561	4.64273	4.41161	5.18941	4.60182	4.21643	5.66031
A_23_P120153	10.4708	10.4078	10.4286	10.1536	10.3804	10.0941	10.2778	10.2713	10.4269	10.1933	11.0277	10.1483	10.2636	10.2906	9.89383	10.0762
A_23_P255503	6.8738	7.69987	7.0726	7.3928	6.82386	7.14757	6.81574	7.03214	7.08774	6.88923	6.01884	7.08164	7.49005	7.1987	7.17148	6.98922
A_23_P57293	5.96312	5.74319	5.77916	6.44741	6.299	6.32008	6.08004	5.88024	6.18853	6.15286	6.16343	6.41304	6.19889	6.29031	6.21172	6.1765
A_33_P3234546	6.24937	5.55063	6.00776	6.34044	4.93762	6.19494	6.13447	6.11244	6.47096	5.89715	6.47877	5.64165	6.22683	5.8674	5.90641	6.09967
A_19_P00321891	1.71319	1.66549	1.61258	1.69011	1.92563	4.37755	2.17485	6.08254	1.76461	1.63535	1.75039	1.60803	1.70557	4.85786	3.37653	5.74004
A_23_P216756	5.05313	4.63522	4.60319	8.2201	5.37378	6.32191	6.31676	6.42653	6.60857	6.28292	6.23532	6.96337	5.11706	5.08087	5.76478	6.41454
A_23_P100883	9.85279	9.59228	9.92569	9.68771	9.44328	9.61012	9.42091	9.75715	9.85743	9.52972	9.45009	9.72642	9.80098	9.68649	9.38709	9.55794
A_19_P00315502	1.72476	1.67555	1.64648	1.69949	1.93585	4.73278	2.17821	2.19758	1.77219	1.64309	1.78654	1.60017	1.71413	1.8624	3.38947	3.69043
A_19_P00809160	3.1004	2.93146	2.88952	3.52373	1.9381	1.8624	2.17534	2.20281	2.62779	2.45942	1.75678	1.59643	1.996	2.72509	3.39256	2.41448
A_23_P117694	7.68026	7.55735	7.90269	7.44869	6.69123	7.15686	7.65297	6.99962	7.4668	7.44755	8.41705	7.72823	7.61004	7.42526	8.11704	7.81092
A_33_P3307535	5.71767	1.68828	1.6179	4.86413	1.93426	1.85584	2.15146	2.21227	1.7771	6.00398	3.46203	1.72678	1.71952	2.65537	3.39475	2.44054
A_23_P118061	8.71561	8.75445	8.78098	8.17423	7.61718	8.42953	8.37674	8.55436	8.46843	8.59649	8.74312	8.52986	8.35509	8.74487	8.43103	8.86217
A_33_P3303469	5.93454	6.49986	4.34467	6.63529	5.67172	6.30816	5.06437	4.96114	5.74141	6.71096	4.47386	4.99643	5.92768	5.73394	5.46489	6.52592
A_33_P3301955	5.75078	5.82639	4.99847	5.58269	5.10585	5.4174	4.75607	5.3154	5.01278	5.36619	5.33779	5.25236	5.13985	6.03657	4.65488	5.32571
A_33_P3368369	1.74815	5.40103	1.79273	2.27686	1.9136	1.83326	2.10463	4.30033	1.76948	1.66154	2.79623	1.88726	3.46848	3.96139	3.38445	2.4384
A_33_P3350758	7.31101	7.43896	7.01158	7.04887	7.51784	7.37389	7.30693	7.98782	7.18703	7.19723	6.63471	7.51469	7.58738	7.62877	7.04653	7.4978
A_33_P3307267	8.34877	7.14509	6.85958	8.13336	6.79945	7.3696	8.14878	8.0731	7.8725	7.77103	7.98815	8.4217	7.59428	7.88127	7.07867	6.83899
A_33_P3349506	1.58803	1.61834	1.54203	1.6036	1.75472	2.48148	1.8493	1.76445	1.63121	1.85001	1.61202	1.44888	1.66191	1.72337	2.61704	2.01676
A_23_P202696	8.19183	7.75609	8.35059	7.59984	7.67622	7.27679	8.03655	7.93276	8.15686	7.85293	8.23462	7.76493	8.02284	8.09965	7.91415	7.85209
A_33_P3333156	5.52726	5.5964	5.86379	5.223	4.10926	4.9683	5.68941	5.53987	5.99525	5.2639	5.01131	5.37066	5.68311	5.51175	5.83384	5.4199
A_33_P3368855	3.98621	2.31998	2.27425	1.53433	1.60711	2.84487	1.64147	2.79931	3.70251	3.8835	2.46654	2.48093	1.67602	3.47039	1.99717	1.6884
A_33_P3259693	1.57776	3.90364	1.53637	3.01356	1.72803	4.82028	1.81263	1.7207	1.62987	1.58636	1.59595	1.46283	2.36464	1.71192	2.55778	3.13341
A_19_P00811387	1.80166	3.0109	2.44768	5.11111	2.66586	7.06285	3.00694	1.711	2.01466	2.32629	1.59283	1.98282	2.97649	1.70757	2.53958	3.02953
A_19_P00811629	5.52627	7.0789	5.94214	6.62584	6.50063	7.25479	5.66392	6.20181	6.04822	5.13854	4.78027	5.91127	5.91602	5.93831	5.25707	5.5205
A_23_P93009	7.56246	7.38005	7.63239	7.61957	6.76454	6.97807	6.72358	6.88209	7.62487	7.26837	7.37514	7.35362	7.28706	7.48741	7.20452	7.2445
A_23_P101615	7.28396	7.03597	7.27477	7.10216	6.81812	7.03137	7.10984	7.34727	7.17675	7.13229	6.94571	7.18815	7.63668	7.40618	7.12554	7.02496
A_23_P8640	11.4517	11.817	11.5681	11.5277	10.9099	11.7601	11.9959	12.0272	11.7258	11.7151	11.8555	12.015	11.198	11.7335	11.5353	11.763
A_23_P105138	13.5818	13.6635	14.0252	13.7629	13.412	13.7426	13.6534	13.9033	13.7333	13.7785	13.69	13.9238	14.262	14.1025	14.0649	13.918
A_24_P117029	7.95003	8.99771	7.92876	10.8776	8.39994	8.73007	7.76342	8.30835	8.64188	8.5002	8.6954	9.18949	8.78871	9.6178	9.25497	9.31855
A_23_P110253	7.54241	6.17674	7.67428	6.25538	7.04346	7.9503	6.74667	6.58543	7.048	6.88102	7.03714	7.69096	7.9843	7.69436	6.68259	6.76891
A_33_P3363485	7.54305	7.23578	7.96168	7.16733	5.96135	7.49033	7.01018	7.31666	6.97159	6.88766	7.001	7.52682	7.22923	7.49202	7.00826	7.55892
A_23_P25253	10.0514	9.96702	10.2071	9.99911	9.82437	9.87845	9.90794	9.98625	10.3002	10.0406	9.7049	10.1517	9.95218	10.1061	9.60733	9.82637
A_23_P123424	1.46991	1.78335	1.82489	1.78395	1.50999	1.75392	1.52241	1.51629	1.97824	1.92466	1.62051	1.54212	1.48467	2.05746	1.63112	1.51906
A_19_P00317364	1.52213	1.52865	2.02281	2.19315	1.61306	1.58445	1.6555	7.37946	1.86939	1.52601	1.53111	1.47467	1.59194	1.62198	2.08934	1.7264
A_19_P00801423	7.86243	7.74443	8.46032	6.53826	7.32057	7.80576	7.6732	7.93199	7.99503	7.40429	7.46043	8.04303	7.99722	7.79154	7.86894	7.61576
A_23_P35916	6.50126	6.70484	6.68829	6.35247	6.21769	7.24608	6.42382	6.57608	6.16343	6.45015	6.48995	6.35492	6.93753	6.46659	6.28371	6.7249
A_33_P3268716	11.8125	11.775	12.1223	11.4068	11.4114	11.5245	11.8468	11.829	11.6477	11.6944	11.704	11.6849	11.831	11.6908	11.553	11.6129
A_33_P3250939	4.62697	6.11342	3.07581	1.70474	1.58719	3.71295	4.18893	4.55483	3.63766	3.94066	3.83442	3.85225	3.69717	3.93442	3.51809	4.73771
A_33_P3636315	3.58897	3.39797	2.91643	3.27944	3.59701	2.18916	3.27035	4.38841	2.95193	2.51669	4.1479	3.72319	2.88044	3.18551	3.47442	6.20783
A_33_P3230578	1.85023	1.49778	1.47035	2.06053	1.5697	1.54868	1.5991	1.54657	1.54538	2.42029	2.07653	1.46409	1.55156	1.5735	1.87402	6.9214
A_24_P844984	1.44275	1.44244	1.73165	1.4661	1.5053	3.55051	1.52004	1.48218	1.47794	2.02265	1.4541	1.60119	1.48681	1.49237	3.60168	1.51422
A_33_P3382867	1.48986	1.48788	1.46354	2.60814	1.55923	1.53829	2.25412	1.5379	1.53599	1.48851	1.49962	1.46032	2.66361	2.13266	1.81698	1.6021
A_33_P3234202	9.63307	6.82179	7.90029	6.29757	7.73867	7.46245	8.65414	8.13044	7.94407	7.8621	8.20412	7.44421	7.35245	6.63865	8.61098	8.19262
A_23_P85560	11.4794	11.5168	11.763	11.9859	11.4937	11.4737	11.5202	11.3422	11.8783	11.8358	11.9366	11.6251	11.636	11.6368	11.5202	11.5663
A_23_P207400	6.24028	6.28269	6.45982	5.81228	5.26138	5.74709	6.15855	6.09603	6.04296	5.76453	5.64521	6.13004	5.86686	6.09658	5.8915	5.52571
A_24_P94402	1.59458	2.72071	1.52179	1.86852	1.6555	1.64761	1.71053	2.12256	1.64628	1.56757	1.60616	2.35023	1.63896	2.89638	2.52747	1.92128
A_33_P3503937	10.5473	9.55131	9.65494	10.0192	10.3164	10.3711	10.8609	11.258	10.0882	9.90233	10.1739	9.83548	10.4534	10.3545	9.92965	10.7522
A_23_P106933	2.44163	1.88671	2.39626	1.87022	3.68841	3.13021	2.56131	2.47561	1.99637	1.81263	2.2995	2.27553	2.29795	2.21892	2.05296	1.6899
A_33_P3387831	5.79698	5.87624	5.31218	3.44369	7.95376	6.86608	4.72779	5.44043	3.54912	6.16827	5.32303	5.03024	4.6251	5.64956	6.31561	4.11252
A_33_P3271276	3.76744	1.45161	1.43405	6.09521	1.52048	7.83979	1.54052	1.49858	1.49962	5.62234	1.46995	1.75446	1.50512	2.46795	1.64768	1.53573
A_32_P212802	6.69823	6.036	6.53534	7.41129	6.2702	6.18045	6.15672	5.833	6.93972	7.73838	6.49596	6.44865	6.03906	6.51201	6.08847	6.21463
A_23_P36120	10.7285	10.4036	10.1884	9.34714	9.25939	10.6124	9.54144	9.82053	8.79792	10.1604	9.54321	9.85821	10.4303	11.0203	9.47883	10.2109
A_24_P148590	3.50799	1.91502	1.7222	1.86314	1.48421	2.35023	1.50735	2.17569	2.41176	1.6467	1.47609	1.72949	1.50018	2.21152	1.63561	1.52776
A_23_P142606	1.60504	1.80914	1.46266	1.99322	2.1465	3.34925	1.55203	2.47073	2.03472	1.74273	1.50836	2.04697	1.88311	2.14042	1.80265	1.598
A_24_P160104	9.67421	10.1621	10.2399	9.50329	9.21951	9.85628	10.1445	9.55998	10.1326	10.3965	10.4534	11.0497	10.117	10.2921	10.4534	10.4042
A_19_P00803865	7.77918	7.42341	7.4668	7.80716	8.68325	8.52238	8.78678	8.69315	8.21452	8.36361	8.42401	8.9008	8.05097	8.33888	7.50047	7.89206
A_24_P254762	1.42311	1.4188	1.40778	1.44729	1.49034	1.4698	1.50672	1.46724	1.46839	1.42553	1.44486	1.4208	1.47074	5.80643	1.5644	7.16872
A_19_P00320686	9.52509	10.5747	9.74787	10.3164	11.0196	10.5903	10.2345	10.0327	9.8691	10.3116	10.0127	9.72974	10.3148	9.91103	10.318	10.2094
A_33_P3329419	14.4364	14.4571	14.6098	14.6918	15.2274	15.3221	14.748	14.262	14.756	14.822	14.2519	14.4968	14.6312	14.6132	14.5144	14.6493
A_23_P122041	8.51292	8.59248	8.51226	8.60442	7.89772	7.9855	8.11019	8.31544	8.54134	8.32572	8.52407	8.21749	8.24104	8.61924	8.13485	7.95984
A_33_P3370692	3.449	1.40709	1.39356	1.43459	1.48006	2.91549	1.49453	1.45594	1.45635	1.41525	1.43614	1.41139	1.45796	1.46905	1.54061	1.46623
A_24_P360529	6.51173	5.28017	4.46315	4.77112	4.20514	5.84236	4.83611	4.60996	4.68148	4.80949	4.95801	4.7853	3.88489	5.06224	4.22508	4.67464
A_19_P00318097	6.64279	5.70617	2.2946	2.95338	1.47278	6.90838	1.48708	1.44892	1.44777	1.61441	1.43135	1.40426	1.44879	1.45944	1.52656	1.45357
A_23_P211543	1.41804	3.31839	1.41321	2.19155	2.20329	1.45756	1.49437	1.48066	1.43831	3.6938	1.43154	1.42791	1.99413	1.45516	1.52572	1.46695
A_33_P3331267	5.45805	5.92828	5.70176	5.36198	4.90686	4.85208	5.54728	5.60644	5.40636	7.0279	5.48874	5.19889	5.48498	5.86059	5.30703	5.34555
A_24_P166789	11.4062	11.5178	11.5388	10.8577	10.7636	11.1092	11.343	11.4145	11.1847	11.5455	12.4118	11.3284	11.4678	11.6935	11.644	11.6331
A_19_P00806396	2.32428	3.64523	2.73589	2.46247	2.15947	1.43804	1.47949	4.05422	2.10081	2.49408	1.87341	1.39592	1.57764	5.48905	1.51044	1.44156
A_33_P3329013	7.06135	6.17453	6.06322	9.22066	6.25167	6.99475	7.60077	7.87201	7.66728	7.27089	6.42187	7.33202	7.838	7.48808	6.9653	6.81711
A_24_P925635	4.7267	3.53125	3.48189	3.38155	3.32924	3.3498	3.6399	4.88923	4.1165	3.56626	2.25227	3.87724	3.17261	5.26594	1.74336	1.43645
A_23_P137046	6.91336	7.64296	6.77215	7.26298	7.89294	7.87546	7.46894	7.52213	7.25162	7.35305	8.13593	6.84326	7.51259	7.13966	7.18154	7.37252
A_19_P00317688	1.38951	1.38152	1.36894	1.4048	1.45635	4.64947	1.47058	1.43725	1.42536	1.39031	1.42083	1.38819	1.42483	1.43671	1.49333	1.42934
A_23_P11160	8.49179	8.01988	8.55082	7.87311	7.30131	7.84462	8.18273	8.3355	8.22407	8.29718	8.57194	8.52137	8.06794	8.00158	7.97671	8.10733
A_19_P00320498	1.96966	2.51235	1.95972	1.94282	1.45375	1.42368	1.46912	1.43707	2.74825	2.03061	4.02447	1.38663	1.41997	1.43244	1.48975	1.42598
A_33_P3287731	4.05361	4.1857	4.12657	4.20711	4.43821	4.58566	3.66551	3.99184	3.9688	3.9239	4.00009	4.17393	4.81384	4.34418	3.50216	7.22726
A_32_P412313	6.25823	6.51963	6.06087	7.26091	6.80774	6.61151	6.49087	6.04641	6.63705	6.5328	6.759	6.54686	6.12315	6.8509	6.16745	7.44009
A_23_P13907	12.0438	11.6532	12.1483	13.0734	12.2439	12.2638	12.3092	11.9927	12.4233	12.2462	11.942	11.7811	13.005	11.9509	12.501	12.021
A_19_P00803718	1.38466	1.37408	1.44609	2.04758	1.45456	2.66414	1.47167	1.4414	1.4194	1.38499	1.4242	2.03262	1.41504	1.4291	1.49055	4.26731
A_33_P3374087	3.12502	1.97749	2.6917	3.25357	2.90465	2.23351	2.80492	6.67387	2.98597	2.50902	2.66163	3.28605	3.21241	2.77171	1.493	3.31593
A_24_P165450	4.87004	5.2935	5.69625	6.83899	4.59527	5.78692	5.26369	6.40366	7.17456	6.04015	5.30647	5.66905	6.14383	5.81256	5.14802	4.90348
A_32_P1701	8.31661	8.32256	8.3988	8.6626	7.85859	8.13777	8.2076	8.43362	8.43239	8.01988	8.28974	8.44726	8.36543	8.38041	8.2981	8.11063
A_33_P3229256	12.2834	11.9032	12.1996	11.9089	12.289	12.1939	12.3182	12.0101	12.0091	12.0558	12.0548	12.2082	12.1716	11.8614	12.1881	12.3055
A_33_P3380196	4.71934	5.63256	3.58494	4.27209	4.79156	6.87009	4.43307	4.50405	4.83583	4.17881	3.89718	4.81094	5.06406	4.22021	4.49485	4.48194
A_19_P00813003	3.96507	6.00238	3.07474	2.77918	2.73142	5.02774	3.26178	2.89377	3.15784	2.94137	1.8617	2.40523	2.35066	2.28628	3.6695	3.15254
A_33_P3235880	1.39385	1.38248	1.37723	1.75508	1.46682	1.43462	1.48754	1.45999	1.42816	2.50187	1.56897	1.40132	1.41897	1.4349	1.5148	1.43484
A_24_P166663	8.72136	8.7681	8.6251	8.62461	8.50649	8.61626	8.63534	8.82173	8.84759	8.5173	8.11222	8.47623	8.19782	8.33733	8.15657	8.03426
A_23_P393080	7.2715	6.89371	6.86003	7.22923	7.13558	6.73045	6.79058	6.63112	6.83781	7.22386	6.91237	6.94079	7.22153	6.96249	7.399	6.97062
A_23_P60210	3.43873	2.44303	1.82172	1.78452	1.73936	1.43733	2.44329	2.56189	2.05588	3.96742	1.6191	2.23779	6.11215	5.83506	1.52085	1.44382
A_33_P3302210	6.60224	6.95406	6.21723	6.50223	6.31201	6.72307	6.64357	6.53664	6.29928	7.14072	6.2984	5.96293	6.67585	6.44741	6.45283	6.75307
A_24_P363802	8.63972	8.42554	8.64492	8.80275	7.99976	7.9625	8.06249	8.23775	8.54234	8.522	8.51955	8.32766	8.29718	8.41369	8.35827	8.3787
A_19_P00806338	3.9319	4.77425	3.90808	3.96962	3.9755	2.97382	3.04493	1.47794	4.40813	6.11864	2.2629	3.29534	3.76824	3.41892	1.54293	3.8931
A_24_P43723	1.40656	1.39487	1.3931	4.34647	1.48443	1.4536	1.50839	1.48157	3.2173	1.65182	1.45847	1.42033	1.43202	1.44839	1.54851	1.45516
A_23_P14636	9.66048	9.61896	9.77967	9.74942	9.03146	9.18761	9.21657	9.47707	9.69441	9.51982	9.34778	9.49281	9.47315	9.70283	9.36882	9.32977
A_19_P00812372	5.73686	6.41423	5.99474	6.06038	5.59611	5.97898	5.7518	5.71785	6.01058	6.20648	4.97541	5.74367	6.23716	5.76089	5.9027	5.89805
A_23_P130919	9.56034	10.2393	9.87874	10.1339	9.72601	9.7994	10.1093	9.77265	9.45574	9.79373	10.561	9.97183	9.94776	9.94282	9.76909	9.83079
A_19_P00321912	6.11299	6.07348	6.29928	6.7299	6.05603	6.63286	6.98329	6.846	6.29031	6.10559	5.93029	6.29392	6.81234	6.76786	6.19889	6.65474
A_23_P140797	1.41993	1.46756	1.411	1.43019	1.49817	5.55477	1.52693	1.50305	2.10901	1.4139	1.47516	1.4345	1.82158	4.31795	1.58445	1.48058
A_33_P3305243	6.65818	5.32571	5.85814	5.46998	5.58401	5.89227	5.17483	5.31218	5.8397	5.48604	5.27962	5.42649	5.48523	6.77706	4.94828	4.84022
A_32_P420009	6.46639	6.05476	6.18853	6.46509	8.56439	5.88477	6.86303	6.28894	6.32886	6.51534	7.31777	6.41423	5.38108	6.00344	6.08405	6.01647
A_33_P3223990	4.93272	5.00325	4.51992	4.3537	5.20205	5.59688	5.18686	4.91516	4.6316	4.69179	5.12317	5.26104	5.54506	4.94463	4.48977	5.20205
A_32_P5251	9.62861	9.88159	9.36648	9.65814	9.27855	9.91913	9.50123	9.95813	9.3196	9.48054	9.71243	9.63912	9.49169	9.68913	9.35754	9.72473
A_33_P3416376	4.88207	4.66834	4.50845	4.36819	3.53636	2.51366	3.19458	1.86225	5.09134	4.48798	2.95193	3.57346	3.3677	3.70819	2.84487	4.08969
A_23_P154420	3.35887	1.4391	1.44183	1.46372	1.58271	1.996	1.57722	1.55103	2.16862	1.44339	2.58629	1.46905	2.50522	1.49847	1.71757	1.5368
A_19_P00320549	5.73516	2.84912	2.64103	2.31885	1.52816	2.97673	1.56736	1.6112	2.77118	2.47101	1.99285	2.01485	1.46932	2.38213	1.69257	3.27088
A_23_P110961	10.8033	10.7086	10.8677	11.2858	10.3488	10.7086	10.7762	10.9039	11.2865	10.8003	10.5293	10.9539	10.8763	11.1053	10.7741	10.8508
A_19_P00320293	2.78572	2.21498	2.833	2.77059	1.92841	1.50893	3.26328	1.55329	2.76055	2.04218	4.44584	1.68599	2.43905	5.55149	1.73399	1.53984
A_23_P129312	2.86495	2.51366	2.41598	2.80434	2.68099	3.24954	3.71534	1.56056	2.19985	2.63442	3.12274	2.00471	2.32406	2.34356	1.7615	1.806
A_24_P286951	1.81764	1.44898	1.87968	1.84652	2.57309	3.28912	3.17177	2.47303	2.65285	1.82983	1.5233	1.96276	3.11385	1.51069	1.79002	2.72725
A_33_P3375334	1.47195	5.56161	1.45422	1.47725	2.26899	1.52193	1.60204	1.57274	1.51078	1.45729	1.5276	1.48287	3.05398	1.51588	1.82158	1.56182
A_19_P00317807	1.47742	1.45774	1.45863	1.48142	1.55709	1.52674	1.61174	1.58091	1.51609	2.35675	1.53185	1.48763	1.4922	1.52004	1.85845	1.57049
A_23_P203586	9.6089	9.45691	9.73042	9.67056	9.36477	9.05311	9.448	9.54144	9.60353	9.85402	9.99164	9.61815	9.21303	9.61395	9.42253	9.36399
A_24_P359322	4.70004	4.82581	5.30123	4.49533	5.32224	5.08601	5.2733	4.0754	4.91029	5.95336	5.05548	4.83997	4.96455	5.10536	5.02749	5.71717
A_23_P412029	3.63521	3.47619	4.11388	3.7287	3.93442	2.54493	4.39211	4.31647	4.14049	5.50117	3.09836	3.97014	4.62894	3.91479	1.9714	5.96114
A_33_P3413701	9.05798	9.38581	8.44052	8.90793	9.24343	9.75013	9.37882	9.70195	9.46322	9.58033	9.39362	9.22532	10.0593	9.83426	9.61861	10.0852
A_24_P382579	9.30932	9.99784	8.85331	8.11847	9.08728	9.97665	9.17247	9.17279	8.29084	9.88159	8.20082	9.73012	9.27433	9.63948	8.48846	9.25283
A_24_P85850	1.50547	3.95187	1.99767	2.1435	8.43658	1.55986	2.74289	1.63777	2.22858	1.8816	2.40315	2.7298	1.8366	1.55097	2.1087	3.66682
A_24_P185314	9.35864	9.02482	9.31177	9.40589	8.89523	9.04516	9.15073	9.18405	9.44182	9.30932	9.31258	9.34541	9.05273	9.24075	9.19383	9.31633
A_19_P00317838	5.8515	1.4921	1.4893	1.88232	2.33683	3.07878	1.70325	1.66055	1.56906	1.4932	1.58074	2.2648	1.65558	1.56391	2.22457	4.80517
A_23_P115444	1.59037	1.51658	1.54475	1.52885	1.9766	2.11871	2.1229	1.61571	1.59904	1.58745	1.64327	1.74134	1.93088	1.5621	1.91405	2.50096
A_23_P96291	1.86705	1.48923	1.49658	1.51523	1.60858	1.57858	1.70689	3.9475	1.56206	1.4865	1.567	1.54044	1.5262	2.64024	2.09571	2.57215
A_33_P3885084	1.53297	1.50715	1.50315	1.53442	1.78977	1.59235	2.92985	3.57811	1.59069	1.50668	2.32735	1.55366	1.54108	5.86477	2.41575	1.73759
A_23_P218111	7.2726	7.59691	5.68851	5.468	5.9016	6.32705	5.91262	6.26599	6.02231	7.35858	9.83467	6.55649	6.71275	6.71654	6.44112	5.79031
A_19_P00806585	6.5827	7.09511	6.7786	6.99783	6.9807	7.35468	7.05452	7.07431	6.7884	6.94486	7.29558	6.54331	7.13305	6.84493	6.65293	7.06525
A_24_P148499	5.49435	5.03155	5.15769	4.73207	4.46086	5.04057	5.02359	4.77452	4.69129	4.82076	4.74097	4.82076	5.24758	5.03	5.11198	5.12718
A_19_P00813205	1.56486	1.92216	1.98441	2.59424	1.6804	5.70697	1.85845	1.78347	2.67163	1.53137	1.6345	2.04668	2.14949	2.49624	2.69545	1.8846
A_33_P3421571	8.73713	9.38549	8.78708	9.1523	9.61166	9.47469	8.97249	8.98863	8.9953	9.11896	8.48225	8.49208	9.26682	8.47484	9.25832	9.19243
A_33_P3269626	1.58981	6.14012	1.54056	4.54456	1.71231	1.66745	1.91784	1.84	1.64988	2.55426	1.65094	1.58263	1.59353	1.66226	2.83271	1.96987
A_23_P10156	8.23238	8.19661	8.23054	8.30236	8.61476	8.48974	8.58101	7.73435	8.26623	8.34494	8.68842	8.47421	8.07992	8.09999	8.37622	8.40868
A_33_P3216625	4.09349	3.75053	2.97112	5.11731	4.61377	4.01647	4.88659	4.68449	4.82764	4.70045	5.19488	5.23646	3.59022	4.10816	3.98448	2.97649
A_23_P46606	11.343	11.2643	10.8547	11.0873	10.9006	11.864	11.6658	11.8712	11.1434	11.5151	11.0668	11.558	11.91	11.3724	11.7432	11.5878
A_24_P98086	10.6737	10.7939	10.7075	10.168	10.0047	10.2787	10.5135	10.517	10.2713	10.603	10.781	10.6275	10.7787	10.818	10.5909	10.45
A_24_P173754	8.38676	8.65323	9.24619	9.55969	9.34273	8.34641	8.28307	8.15226	8.82439	8.37391	8.21804	8.58371	8.30995	8.24567	8.50427	8.589
A_23_P52806	11.8733	11.4979	11.8764	10.7831	10.9309	11.1679	11.3005	11.4922	11.281	11.4248	11.365	11.5138	11.5202	11.3236	11.3871	11.5277
A_19_P00811288	10.2748	10.3354	10.1074	10.6481	9.89177	10.594	10.2548	9.91728	10.4714	10.2603	9.23704	10.2647	10.3509	10.1977	10.2897	10.3329
A_23_P139260	9.62478	9.92935	9.86447	9.50208	10.5836	10.4309	10.0468	9.93084	9.15952	9.69956	10.2308	10.1945	10.1297	9.56866	10.2288	10.3728
A_24_P37519	7.28501	6.70199	7.34074	6.23554	5.92117	6.40079	6.62901	6.85026	7.15249	7.11181	7.07784	7.15881	6.76214	6.92223	6.90956	7.05941
A_24_P402855	1.65652	1.61505	1.584	1.6442	1.83651	1.77924	2.0918	2.03894	1.71004	2.6901	1.70747	1.61051	2.89724	1.76304	3.16325	2.19962
A_33_P3224715	1.66127	1.61991	1.82899	1.6489	1.84704	1.78801	2.10516	2.05363	1.71545	1.60127	1.71143	1.61276	1.66624	1.77109	3.18787	2.21892
A_33_P3379001	3.22257	2.44163	1.70904	2.4181	3.24529	1.79755	2.11653	2.07071	3.32697	3.17839	3.46673	3.97645	2.35174	3.14522	3.21241	2.23749
A_19_P00321294	1.67191	1.62955	1.86923	2.11653	2.81798	3.36396	3.58596	2.08726	2.32551	1.60913	1.72034	2.48018	3.35913	3.02137	3.242	2.64585
A_33_P3223338	1.92014	4.06861	2.06102	1.6628	1.87644	1.81247	2.13517	2.10157	2.53201	1.61202	3.52373	1.61586	3.47841	1.793	3.26675	4.32329
A_24_P370970	6.48612	7.17732	6.51858	7.12001	5.85644	6.77373	6.35142	6.50408	6.79945	6.36886	6.03768	6.759	6.93703	6.95406	6.50743	7.06409
A_33_P3238484	5.22601	5.4567	5.11139	5.2138	5.18966	5.8155	6.09147	5.1836	5.35841	5.41796	6.02177	5.50069	6.12817	5.129	5.526	5.85538
A_23_P158118	1.60594	1.5612	1.55057	1.59572	2.22174	1.66467	2.47915	1.84183	1.62402	1.55665	1.61489	1.57069	1.59447	2.15915	2.75117	1.9529
A_23_P133068	6.3107	6.66667	6.5104	6.784	6.05355	6.50408	6.45094	5.98383	7.45043	7.12242	5.68081	6.13634	7.1634	6.32669	6.41656	6.65818
A_24_P34944	6.48528	6.2467	6.07325	6.75845	7.10746	6.15417	6.47178	5.78134	6.23067	6.36016	5.82418	6.48639	6.34179	6.44188	5.78873	6.52438
A_24_P942921	1.71579	3.24872	1.61446	1.69232	1.93443	3.77262	2.18569	5.27772	1.76792	6.71185	1.75194	1.60948	1.70904	5.93218	3.37881	5.97977
A_33_P3334248	4.91742	5.35647	5.27825	5.39907	6.19199	6.61371	5.13738	6.48995	5.3781	5.90568	5.25099	5.30279	5.40584	5.48787	4.80106	7.61219
A_19_P00803566	2.69292	3.44956	2.77613	3.45309	3.60466	4.62865	2.18744	3.48648	3.30163	3.01705	1.75577	1.60428	2.86091	3.83237	3.38676	4.61885
A_23_P104046	7.2882	7.03187	6.79864	7.15941	7.33988	7.6344	7.40274	7.09609	7.02713	7.11509	6.91459	7.18497	7.31335	7.12988	7.01301	7.36154
A_33_P3325808	2.4867	3.18522	2.56002	2.19519	2.04497	2.89542	2.31547	2.73175	3.72845	2.77918	2.373	2.14473	2.35092	4.03971	4.251	2.76816
A_33_P3231878	10.1796	9.80709	10.1334	9.70678	9.39324	9.81695	10.1178	10.2206	10.318	10.1432	10.2806	10.0026	9.97068	10.0852	9.74359	10.001
A_33_P3281196	8.3681	8.54478	8.46901	8.89551	7.86243	8.18907	8.12367	8.00665	8.71801	8.3904	7.60611	8.35641	8.43303	8.46155	8.42198	8.60985
A_33_P3245517	5.42953	1.83198	3.56164	4.47086	2.9384	3.99036	3.78663	4.68629	4.96915	6.37228	5.17968	3.38853	3.6759	7.84615	3.39502	5.18615
A_23_P40240	9.99709	10.8535	10.0977	8.90041	10.0038	11.7151	9.6443	11.0981	8.7678	9.7954	8.69699	10.0874	11.4863	9.39489	9.42956	10.5161
A_23_P396328	9.6937	8.95305	9.45543	10.1786	8.40112	8.93646	9.17697	9.2344	10.3235	9.6608	8.88751	9.48757	9.25006	9.40556	8.43715	8.71738
A_19_P00802411	1.74782	1.69043	1.61549	1.92414	1.93124	1.85255	2.13442	2.21763	1.77411	1.66097	1.74683	1.69346	1.72086	1.87898	3.38901	3.10292
A_24_P263956	8.48629	8.55314	8.58497	8.73125	8.49567	7.9426	8.6853	8.03816	8.32125	8.4453	8.75995	8.30695	8.21948	8.6896	8.2751	8.11733
A_19_P00326064	4.00391	3.79137	2.22174	3.0246	3.02088	4.04682	3.26278	5.49435	3.95025	2.95006	3.22943	2.94778	4.03836	6.47777	3.37466	2.43713
A_33_P3410206	14.3585	14.0152	14.4929	14.4429	15.0481	14.822	14.5801	13.918	14.6029	14.5553	14.1361	14.146	14.2549	14.3585	14.1099	14.3223
A_23_P57379	4.55339	5.65682	4.21583	4.06284	5.58824	3.10321	2.9855	4.38626	4.1725	4.08762	3.40488	3.46031	3.61773	3.83217	5.53782	2.91505
A_24_P193600	5.57381	5.83085	6.15855	6.14698	5.32671	5.52751	5.43428	5.63926	5.66392	5.68489	5.84501	5.62543	5.33673	5.9734	5.78302	5.66845
A_23_P31407	2.07307	1.90669	1.91625	1.75766	2.81339	5.65361	1.50166	1.58286	2.50547	1.99285	2.06979	2.68737	1.48459	1.49079	1.60435	1.53816
A_24_P361427	1.57605	4.51824	1.88345	6.09603	1.72458	5.50029	1.81	1.71641	1.85652	1.58472	1.86188	1.46587	1.65364	1.70825	2.54785	1.97873
A_33_P3265514	2.26262	3.67298	2.75369	3.56892	1.49509	4.79373	1.666	2.94749	2.48784	2.11893	2.01549	1.94071	2.48732	2.3745	1.66064	2.52323
A_33_P3340649	4.97953	6.36406	5.27962	5.64275	5.8915	7.32057	5.54486	4.99332	5.74004	5.68751	3.83606	4.92182	6.4429	5.24961	6.26209	5.53805
A_23_P79441	7.25565	7.40746	7.34915	6.99235	6.72129	7.11909	7.08847	7.05709	7.34526	6.81679	7.17916	7.1764	7.11434	7.06794	6.82038	6.6712
A_23_P104798	5.68881	5.10484	5.8005	3.12357	8.98525	4.97104	4.85312	5.22324	3.58439	5.05699	5.06277	4.85761	5.52918	5.51726	5.66719	4.84345
A_23_P104116	12.0283	12.1091	12.036	12.4912	11.72	11.844	11.9927	12.1179	12.1417	12.036	11.6917	11.977	12.0539	12.159	11.844	11.8507
A_33_P3295655	6.04668	5.77408	6.34077	5.68489	6.25013	6.37259	6.64863	6.06183	5.85067	5.61006	6.31728	6.34455	6.48833	6.35392	6.3139	6.44905
A_23_P95453	1.76393	1.85001	1.57787	2.02516	1.89775	2.58978	2.70324	4.31422	1.69942	2.31909	1.66868	1.63663	2.45552	2.98816	2.55326	2.89724
A_23_P422724	9.93256	9.77846	9.52543	9.30485	9.33579	9.75318	9.70445	10.0841	10.1373	9.83232	9.26751	9.80887	9.64723	9.95097	9.75013	9.75789
A_24_P281975	8.14067	8.33006	8.45181	7.61745	8.14498	8.41155	8.03979	8.33241	8.15162	8.13511	7.71398	8.02445	8.09012	8.43067	7.7942	8.15686
A_19_P00319376	5.40175	5.29387	5.83054	5.38425	5.42177	7.82286	5.54249	5.94084	5.77916	5.14976	5.60109	5.73345	5.87468	5.21455	5.93481	6.041
A_23_P117873	1.98147	1.81652	1.61144	1.88178	1.69385	2.11792	1.6338	1.93711	1.70578	1.71243	1.9065	1.6776	1.71545	1.7051	1.8167	1.60779
A_23_P87150	7.20565	7.11881	7.12955	5.96837	5.92655	6.71629	6.70769	7.68675	6.37259	6.9961	7.03858	6.8684	7.1263	6.80259	6.53373	6.80527
A_33_P3392097	5.23456	5.23752	5.04354	4.78869	4.78164	5.49377	5.30731	7.73231	4.77181	4.36312	4.33776	5.29326	5.70579	5.4438	4.69325	5.19708
A_23_P426989	9.0898	9.43843	9.13325	9.34135	9.85786	9.75174	9.69683	9.71459	9.16225	9.48136	9.40063	9.65264	9.31819	9.37806	9.54631	9.26527
A_33_P3249076	4.07403	6.48833	4.959	4.52704	3.34208	2.5895	3.9631	4.06779	3.91994	4.39851	3.88786	5.10306	3.98183	4.36022	4.52578	4.6869
A_23_P408280	1.5053	7.26548	2.48757	1.52816	1.58456	1.56206	1.61847	1.56106	1.56147	1.50641	1.51497	1.46987	1.5654	1.58646	1.94447	1.95351
A_33_P3240687	1.50199	2.57487	1.77427	1.79785	1.57871	1.55689	1.61051	1.55489	1.55483	2.20894	2.44471	1.77924	1.55981	1.58053	1.90966	6.27069
A_24_P96403	9.37669	9.30999	9.20386	8.77343	8.16027	9.07024	8.8296	8.74714	8.66194	8.68074	9.02393	9.01875	8.6626	8.64095	8.6228	9.20166
A_24_P202319	1.80296	1.60575	1.96031	2.47993	3.11088	2.62256	2.50437	1.69422	2.55725	2.30392	4.96386	3.00556	2.19742	2.28011	3.40519	3.92043
A_23_P127964	13.4678	13.3866	13.4507	13.04	13.084	13.2421	13.4661	13.4507	13.5145	13.4286	13.1193	13.2984	13.2952	13.1744	12.8396	13.1537
A_23_P82334	7.02248	7.19636	7.07915	6.9728	6.88766	6.52192	6.90585	6.79724	7.39039	7.02962	6.93677	6.96275	6.8897	6.93287	6.7587	6.53664
A_23_P134139	1.5214	3.2826	1.49284	3.93264	5.47238	1.58975	1.65431	1.59686	1.55351	1.51926	1.53511	1.72196	1.68859	2.7566	2.02871	1.66268
A_23_P107036	10.9422	11.0957	10.7931	11.2393	10.8901	11.1398	11.4776	11.0862	11.0615	10.9184	11.3976	11.1333	10.6344	11.1059	11.1139	11.0545
A_33_P3291772	3.79637	3.72091	3.15986	3.67879	7.62735	4.47362	3.11304	3.42726	3.20726	2.184	2.71609	2.47798	3.8557	7.94283	4.08736	2.64024
A_23_P109785	1.40472	1.40795	1.39002	1.48923	1.41745	1.40393	1.42284	1.41867	1.41558	1.37999	1.41316	1.42416	1.4271	1.42546	1.50478	1.44864
A_23_P24922	7.0726	6.35857	6.92025	7.46566	6.55398	7.76846	6.52513	6.41971	7.1123	7.62759	6.76068	6.82358	6.9343	7.06495	6.88666	7.22238
A_19_P00329883	6.44845	5.9756	6.04015	7.27765	6.09122	7.42577	6.3372	6.09888	6.31755	6.83751	6.0611	5.76245	6.33747	5.76012	5.88567	5.73394
A_33_P3545095	2.46742	1.44523	1.43096	4.76836	1.51561	1.4971	1.53433	1.492	1.49475	5.61386	1.46447	1.43808	3.05067	1.51231	1.62682	1.52567
A_32_P133518	5.11086	4.90291	5.07402	4.68607	4.22484	4.52381	5.23774	5.32332	4.93958	4.79349	4.71703	4.87863	5.57988	4.3584	4.92035	5.06384
A_32_P119197	4.09972	4.71061	3.75597	4.70842	2.97938	3.43322	3.76483	3.11761	2.77513	2.86521	3.87854	4.17104	3.92043	4.29063	3.46818	3.67185
A_19_P00320881	1.43645	1.43347	1.42246	1.46102	1.50438	1.48673	2.77918	3.07664	1.4825	1.43896	2.17534	1.82142	2.15864	1.95823	1.59472	1.50966
A_23_P345710	6.79922	6.88071	6.82523	6.63673	7.10491	6.85534	7.15993	7.08185	6.82523	7.26125	7.26865	6.94778	6.97807	6.92053	6.9104	7.10522
A_32_P213091	1.43058	1.42687	1.41585	1.45513	1.49754	1.479	1.51512	2.18003	1.47578	4.14641	1.45043	1.42691	1.47905	1.49051	1.58007	1.49942
A_23_P103919	9.36041	9.39638	9.35333	9.78027	9.65454	9.14124	9.50758	9.26715	9.27617	9.30643	9.75091	9.15408	9.37208	9.36847	9.15266	9.1256
A_23_P108835	10.9779	10.7723	10.9198	11.7058	10.892	10.97	11.0151	11.0157	11.5043	11.3175	11.1418	10.8436	11.2406	11.1087	10.6622	10.7545
A_23_P115872	2.57439	3.58972	3.17404	1.4558	3.32389	1.92788	2.03171	2.55704	1.77999	2.19836	2.37761	2.49789	2.91371	2.24401	3.04946	2.8404
A_19_P00318725	1.91747	2.17108	2.20405	1.88575	1.48687	1.46518	2.52432	1.46277	1.84561	1.73374	1.44093	2.66963	3.32246	3.25045	1.554	6.47178
A_23_P56567	9.67576	9.55862	9.59008	9.56082	8.96569	9.29693	9.37077	9.41923	9.72901	9.52876	9.19713	9.47848	9.60275	9.62169	9.52658	9.77967
A_33_P3212860	2.05363	1.68859	1.51557	1.43594	1.48146	3.3324	1.5227	1.45714	1.45694	1.41581	1.43693	2.34537	1.45944	1.4698	4.12954	2.71379
A_24_P184844	4.03326	1.52274	1.64981	1.43298	1.4787	4.21583	2.52026	1.45429	1.45437	1.89132	1.43502	1.41096	3.04107	1.4667	1.53702	1.46364
A_24_P207727	9.0211	9.04306	8.81075	8.43748	9.0019	8.76714	8.98375	8.50213	8.56054	9.01725	9.47958	9.09833	8.76401	8.90609	8.85099	8.84451
A_23_P42746	8.14004	7.55653	6.79673	6.8842	6.91356	8.28363	7.05148	7.31867	5.89828	7.49995	10.1061	7.38331	6.84106	7.53532	6.79749	7.29247
A_19_P00322033	3.65666	5.04023	2.11258	4.38221	1.47175	7.34437	1.70135	2.62581	1.4459	5.1004	1.42944	1.98763	3.1829	1.45648	1.52306	1.45154
A_33_P3803639	10.0801	10.2433	9.88377	10.4152	10.6113	10.1936	10.4015	10.123	10.0346	9.93256	9.83548	10.2186	9.71279	9.97035	9.73078	9.9253
A_23_P436476	9.7778	9.38506	9.69163	9.4899	8.85688	9.35754	9.06628	9.359	9.83813	9.57842	9.14368	9.47601	9.7695	9.66633	9.67127	9.69956
A_33_P3261605	3.07818	1.38737	1.50318	1.41309	1.46223	1.43546	2.03041	5.59951	1.71374	3.36991	2.26551	2.15334	2.69748	5.67004	1.50247	1.57818
A_23_P379475	9.25791	9.89557	9.59569	9.92068	10.6831	9.64015	10.1505	9.82128	10.5715	9.96105	10.6961	10.402	9.21515	9.5436	10.4634	10.2836
A_33_P3317815	8.26336	8.89154	8.37814	8.65877	8.37565	8.44726	7.78474	8.26937	7.99183	8.1722	7.47	8.39156	8.39465	8.38443	7.9849	8.16749
A_23_P211252	7.53847	7.91119	7.92907	8.27034	7.81507	7.72205	7.1197	7.08496	7.88336	8.09766	7.65732	8.33621	7.93595	7.80595	7.61219	7.56505
A_33_P3304501	1.40497	1.39422	1.39592	1.6384	2.09697	4.35413	1.501	1.47527	1.43594	1.64897	2.02224	1.42564	1.43368	1.44214	3.19166	1.45301
A_33_P3354564	7.31128	7.96342	7.60721	7.68496	7.50172	7.74308	7.13658	7.59513	7.13991	7.48288	6.67668	7.6691	7.65037	7.23091	7.43834	7.50862
A_23_P161968	1.49742	3.81067	2.65098	2.57617	1.78013	2.32301	1.46915	2.847	1.81186	2.72127	1.41961	2.53285	1.60603	2.42082	1.48854	1.4263
A_23_P146637	10.325	10.6664	10.6292	10.8726	10.6449	10.53	10.7612	10.3359	10.468	10.7022	10.9643	10.5809	10.4604	10.3938	10.5565	10.5197
A_23_P106798	7.79323	7.49033	7.84153	7.781	7.43686	7.69558	7.33901	7.69912	7.83201	7.62487	7.82032	7.57291	7.69532	7.69663	7.72598	7.65467
A_33_P3323959	3.19826	3.85774	4.13675	1.51418	1.54336	3.52895	3.25022	3.8931	2.4864	4.21994	2.4384	3.52703	2.67838	2.05186	1.66369	2.53421
A_23_P214969	10.9259	11.3339	10.4347	11.6384	11.1937	11.6422	11.8517	11.775	11.3752	11.662	11.4946	11.662	11.0551	11.5699	11.0433	11.358
A_23_P29655	7.12195	7.07087	7.2114	6.55996	6.91889	6.38187	6.52888	6.76838	6.49986	6.60198	5.93454	6.7424	7.04003	6.92441	6.32136	7.08522
A_19_P00322440	1.38446	1.37383	1.36513	1.39708	1.45437	1.56585	1.47106	1.4409	1.41863	1.38399	1.42281	1.3881	2.36304	1.42836	1.48829	6.72433
A_23_P128728	4.44169	4.4306	4.51847	5.78435	4.26464	4.70785	3.82793	3.98157	6.83751	5.60448	4.4306	5.67394	4.64486	4.93222	4.3604	4.67968
A_33_P3286157	7.46841	6.78154	6.86188	8.5291	7.00158	7.0049	8.46183	8.31785	7.90584	7.36905	7.94235	7.98938	7.55952	6.99554	7.39441	7.04484
A_33_P3336018	1.38713	1.37526	1.36943	6.30319	1.45833	1.42604	1.47667	4.9296	1.42048	1.38512	1.42839	1.39181	1.41457	1.42889	1.49457	1.42637
A_19_P00331471	3.44804	4.55432	3.65093	7.14366	3.83777	6.70965	4.03522	3.91229	3.30565	3.65552	2.22481	2.29843	2.86936	2.59742	4.14586	4.10385
A_19_P00321014	6.08035	7.06715	6.07373	6.1796	6.35392	6.47201	6.06384	6.44865	6.11426	5.77833	5.58451	6.1572	6.6888	6.42187	6.00619	6.08877
A_19_P00804271	3.57139	6.26736	3.14378	2.82796	2.21017	4.04288	3.25357	1.4554	3.03967	3.28184	1.43588	1.39862	2.66822	2.18295	1.50606	1.43211
A_19_P00318815	5.3252	5.88452	5.61615	5.85093	5.55956	6.21343	5.79119	5.765	5.49406	6.22298	4.52752	5.66031	6.34403	5.63601	6.06237	5.99815
A_19_P00805327	5.53591	4.92296	5.04828	4.47417	4.41237	4.50621	4.63845	4.74019	4.05422	4.8073	5.25045	5.04948	5.16075	5.25707	4.92182	5.20806
A_23_P102412	7.92092	7.96621	8.04303	7.73688	7.04948	7.74031	7.89866	8.05353	8.06609	7.9198	7.7126	7.91513	7.89905	8.11363	7.60661	7.89236
A_23_P22765	11.977	12.4105	12.0043	12.631	12.3375	12.478	12.5427	12.1373	12.277	12.2759	12.4897	12.3461	12.4439	12.3206	12.3128	12.3525
A_33_P3215999	7.14018	7.01472	6.6271	6.84916	7.41621	7.26247	6.70433	6.77629	7.07808	7.36154	6.51963	6.57196	6.82092	7.03597	7.04062	7.0533
A_33_P3243683	3.90934	3.61366	3.3557	4.03269	3.67401	3.42262	2.83827	3.8249	2.20433	4.15013	3.76155	3.69813	2.77894	3.48168	3.00054	3.62308
A_24_P10233	10.5881	10.0771	9.99911	10.6884	10.1017	9.85947	9.88487	9.70874	10.7931	10.6675	9.96384	10.316	9.66006	9.89344	9.60241	9.89106
A_24_P647682	6.65193	7.21815	6.74641	7.0501	7.21621	6.80135	6.65499	6.29342	7.16955	7.17861	7.17175	6.96478	6.45041	6.89741	6.70511	6.80911
A_23_P392470	6.97184	6.79008	7.39927	7.03714	6.35035	6.63191	7.13045	6.79198	7.29503	7.09402	7.06768	6.90901	6.73872	6.88184	7.01635	6.81148
A_33_P3294961	10.8959	10.5027	10.3871	10.7998	11.4468	11.5492	11.1839	11.233	10.5097	10.9441	10.9328	10.9526	10.8977	10.8573	10.3419	11.0654
A_33_P3355326	1.41288	1.40052	1.40301	1.42332	1.49087	1.60645	1.51701	1.4921	1.45184	1.40702	1.46578	1.42836	1.43737	1.45379	1.56333	1.46626
A_33_P3340352	1.41541	1.40305	1.49597	1.42577	1.49384	1.46482	1.52095	1.49683	1.45487	1.40923	1.85667	1.8725	1.95565	2.04254	1.57058	1.47232
A_23_P53891	4.54117	4.40706	5.20783	3.68326	9.19024	6.3117	4.16216	4.92624	4.7382	4.38626	4.45808	5.24362	2.35346	5.23224	4.75476	4.70235
A_24_P392958	7.98114	8.07254	8.16929	8.49117	8.38729	8.25627	8.36458	7.85586	8.17023	8.18015	8.63087	7.97283	7.93873	8.17651	8.00993	8.0132
A_19_P00322128	5.85844	6.2818	5.89173	6.14348	6.17504	7.10917	5.61462	5.79334	6.15618	6.31444	5.90854	5.44066	5.78468	6.7066	5.79237	6.10253
A_24_P12626	14.3261	13.7601	14.3261	13.6289	13.2383	13.675	13.847	14.0023	14.2445	14.2311	14.1606	14.3909	14.3827	14.7647	13.9432	13.8849
A_23_P100795	6.89316	6.85377	6.42158	6.71096	6.7104	6.78654	7.45072	6.90536	6.66341	6.91379	7.23578	6.94213	7.00347	7.24147	6.89228	6.79864
A_24_P178444	11.2211	11.4508	11.3784	12.4463	11.5226	11.2824	11.5718	10.8739	11.942	11.7469	11.7951	11.5119	11.6804	11.7781	11.5969	11.7134
A_33_P3286011	5.73265	4.33404	3.82704	3.84833	3.73192	3.46179	1.55932	3.60058	4.73104	4.00808	2.14613	3.22699	3.51897	3.17518	1.662	2.94897
A_33_P3365710	5.95366	2.30629	3.3733	3.6615	3.49006	4.46603	4.21783	3.38076	4.06976	3.33002	4.72928	4.09627	2.55839	3.84833	3.79884	3.64947
A_23_P207089	4.31752	3.67005	4.2224	3.18699	4.02395	4.16483	4.23929	3.60227	3.44828	3.55412	4.13329	4.31882	3.94468	3.56725	3.5016	3.73733
A_33_P3320418	1.46075	1.44256	1.4453	1.46756	1.54011	1.51277	1.58373	1.55721	1.49976	1.44769	1.51565	1.47255	1.47846	1.50296	1.74119	3.38925
A_19_P00318170	1.46476	1.44646	1.44892	1.47093	1.54439	1.51701	1.59079	1.56391	1.50378	1.45161	1.52015	1.47646	1.4821	1.50765	1.7688	1.55051
A_23_P99452	1.73957	1.95455	1.81884	1.65085	2.30365	2.07128	2.08787	2.47624	1.86296	1.52824	1.54763	1.84639	2.17058	2.05588	2.10037	2.24401
A_24_P827037	1.475	1.45487	2.31582	1.47917	1.55431	1.52542	1.60853	1.57747	1.9742	1.45851	1.52881	1.48632	1.4903	4.19006	1.83144	1.5655
A_33_P3273854	5.8478	6.42684	5.70447	6.06849	5.54979	6.08537	5.77671	5.96837	6.05199	6.18655	5.63096	6.30959	6.34077	6.00037	5.69483	6.19583
A_33_P3310475	12.2179	12.0696	12.1248	11.8137	11.9518	12.0896	12.3638	12.2487	12.195	12.2497	12.501	12.2041	12.5917	12.3655	12.2228	12.2805
A_19_P00809061	1.49007	2.00265	1.71319	4.37051	1.57158	2.71695	2.60532	1.60231	1.52999	5.79969	1.54305	2.31301	3.20848	1.53093	1.94532	5.38609
A_33_P3387911	1.49855	6.66496	1.47672	1.50178	1.585	1.55178	1.65935	1.62192	1.54048	1.6245	1.55483	1.51353	2.46092	1.54159	2.02377	6.02398
A_32_P112279	8.41025	8.58248	8.54544	8.66487	8.26	8.41215	8.8366	8.13077	8.87385	8.70357	9.20684	8.4369	7.92781	8.87713	8.29326	8.68626
A_23_P109964	1.4662	1.5548	1.5883	1.46587	1.44547	1.70795	1.47718	1.5209	1.47488	1.64562	1.60841	1.44126	1.58875	1.48963	1.68401	1.5143
A_33_P3330643	4.27906	2.77968	3.76457	3.28058	3.36542	3.62773	4.16433	5.99842	4.91245	4.33404	4.93324	3.86111	4.22139	4.05215	2.30725	6.13097
A_33_P3383531	3.16575	1.50945	1.66651	2.54437	2.29718	1.5981	2.16676	1.70881	2.69142	2.06683	1.60581	1.55816	3.30644	6.28811	2.43657	1.75497
A_23_P214211	11.8417	11.6908	12.0272	11.9717	11.6879	11.8015	11.8249	11.8457	12.3153	12.0629	11.702	11.9905	11.7413	11.7343	11.7142	11.7706
A_23_P11353	11.0157	11.2452	11.0067	10.6074	11.0092	11.1473	11.1036	11.2074	10.5381	10.8528	10.9081	10.998	11.4062	11.1283	11.1795	11.2096
A_23_P314712	4.31124	3.76322	4.06691	4.36873	5.66828	4.44099	5.19916	4.55457	5.38305	4.26757	4.4247	5.25382	3.76658	3.94313	4.67551	3.84593
A_23_P127495	5.24715	3.18872	2.7308	1.87155	9.16672	5.656	5.74163	5.16825	7.29777	4.67551	5.45131	4.11333	4.5301	4.78916	5.47429	4.51323
A_23_P53345	5.66085	5.86227	5.84694	6.38781	6.99811	7.28452	5.88659	5.79412	4.95497	5.57406	5.32086	6.12375	6.63579	5.96923	5.62285	5.559
A_23_P101246	6.01058	6.05603	5.94187	6.26294	8.55372	8.59023	6.32563	7.21479	6.20841	6.28153	5.97393	5.99335	6.49643	6.46567	7.01661	6.48125
A_24_P346587	7.07036	7.76846	7.23227	6.74114	5.95125	6.92249	6.48751	6.46682	6.94109	7.14509	7.16872	6.90289	6.70068	6.98476	6.89704	6.89082
A_33_P3354067	3.30589	5.53959	2.19884	4.2778	3.22621	3.06167	2.87802	1.85563	3.04035	3.85857	4.0223	2.21477	3.42754	3.30746	3.99896	1.98223
A_23_P257895	7.58248	7.93199	7.78506	8.0257	7.78443	7.71746	7.7124	7.83119	7.77007	7.75886	8.17314	7.92965	7.99822	8.14778	7.45653	7.59691
A_24_P29723	9.58448	9.86289	9.36922	10.5278	9.67681	9.68489	9.97588	9.07747	9.52375	9.62997	10.6067	9.66697	9.2987	9.67017	9.57096	9.79496
A_23_P431853	15.3096	15.9225	15.2384	15.3834	15.9317	16.0272	16.1074	15.8269	15.6005	15.8942	16.3888	15.479	16.0093	15.485	15.6688	15.7955
A_19_P00332517	3.89572	4.12784	3.74222	3.9935	4.0061	3.62364	3.1225	5.19916	4.19472	4.3754	3.9143	3.70681	4.63198	3.81993	3.44041	6.28785
A_33_P3256888	4.25364	4.15044	4.25052	5.26594	3.59251	3.79356	4.33543	5.78596	4.63292	5.01306	6.27093	4.40447	7.79323	4.5968	3.61503	5.97414
A_33_P3289661	4.6681	6.70853	4.34878	4.32178	4.55601	5.17348	5.35789	5.66253	4.98993	4.80928	4.39611	5.10329	5.4096	4.43201	4.26654	4.48321
A_23_P157865	5.88247	6.6968	4.50908	4.51451	3.75206	4.67861	5.26049	6.25538	4.20986	6.07113	5.95444	7.01472	4.79156	5.98408	6.09362	6.04199
A_19_P00809304	1.64414	3.05326	1.93566	1.63086	1.81313	1.7586	2.06368	2.65453	1.69801	5.52232	1.69477	1.60766	1.64897	1.74401	3.10487	7.17916
A_33_P3386147	2.25639	1.6063	1.57885	1.63673	2.74995	1.76868	2.0789	2.49165	2.04451	5.68773	2.53878	3.18109	2.1349	2.42874	3.12751	5.65406
A_19_P00808693	1.65407	1.61317	1.58281	1.64252	1.83471	2.90285	2.45309	2.03578	1.70788	2.69521	1.70466	2.53903	1.66036	3.07557	3.14823	2.78115
A_23_P127948	13.1494	12.3946	11.5211	10.1959	11.7722	12.1293	12.6027	12.9613	12.0865	12.578	12.1309	12.7974	10.9754	11.8544	11.5159	11.6838
A_33_P3248939	2.86876	1.62324	1.98675	1.76635	2.36369	3.00895	2.11727	2.06744	2.6685	2.14473	2.15045	2.21152	2.6507	1.77634	3.19656	2.22909
A_33_P3283900	4.0841	4.45933	4.56395	4.29087	4.1705	4.07039	4.65228	4.30396	4.30499	4.41381	4.03192	4.77997	4.42073	3.61062	4.54944	5.05152
A_33_P3323760	9.1492	9.2539	9.25051	9.51302	8.49117	9.63152	9.39638	9.65454	9.05103	8.86217	8.88512	9.27478	9.5436	8.87863	8.81838	9.14329
A_23_P122815	9.40871	10.2778	9.21158	9.1837	8.92232	9.46172	9.74787	9.55648	8.57409	9.06989	10.1174	9.37806	9.75132	9.50433	9.86069	9.94855
A_33_P3242014	8.09196	8.21978	8.40213	7.9625	6.87713	7.40974	7.17758	7.5938	7.95883	7.67283	7.40213	7.77771	7.63414	7.78869	7.86177	8.14031
A_23_P89509	7.17223	7.57202	7.54925	7.19318	7.3712	6.96707	7.06164	7.37252	6.99268	7.20362	7.01992	7.40833	6.96689	6.77674	7.26642	7.31409
A_23_P153084	9.3884	10.0757	9.76541	9.50615	10.7344	10.4538	9.70121	10.2329	9.18329	9.62822	8.63646	10.0671	10.2601	9.75868	10.3573	10.3933
A_23_P106145	7.72135	7.70706	7.51042	7.67016	6.96924	7.53985	7.20117	7.72727	7.56221	7.42799	7.65037	7.48138	7.80058	7.58978	7.337	7.42232
A_33_P3338335	9.81348	10.8941	10.8617	11.4686	11.0877	10.3887	9.82676	9.98549	10.0579	10.3008	10.2171	10.0882	10.3722	9.85196	9.55339	9.86208
A_23_P329740	16.2365	15.7224	16.2224	15.1056	15.9008	16.0935	16.327	16.4325	16.3476	16.3101	16.1663	16.3988	16.2043	16.2554	16.2224	16.2224
A_23_P215790	7.99477	8.33677	8.53109	8.62606	8.64869	8.62053	8.44824	8.39529	8.70756	8.55786	8.15278	8.54381	8.53937	8.48715	8.35034	8.53435
A_19_P00809789	3.19301	3.78926	2.91528	1.69467	2.66771	5.64956	2.83182	5.42925	3.17729	6.48474	3.11623	1.61059	2.17623	6.55479	3.37996	6.38031
A_23_P54636	10.4319	10.9348	10.3441	10.5605	10.8502	10.7226	10.6498	10.56	10.1739	10.7522	11.1724	10.6552	10.7741	10.6719	10.7117	10.7385
A_23_P341065	8.53289	8.46183	8.22136	8.69761	9.17164	8.96788	9.30193	8.56257	8.6764	8.62828	9.63541	8.7933	8.1921	8.44218	8.71936	8.6377
A_24_P233915	8.05223	7.69832	7.90517	7.93051	6.99489	7.01559	7.22039	7.09857	8.15195	7.8782	8.07096	7.53562	7.55415	7.95571	7.69157	7.8168
A_23_P73114	8.95614	8.99272	8.82439	8.45876	8.20923	8.32098	8.47226	8.7743	8.16334	8.71522	8.12202	8.77379	8.33083	8.38499	7.99076	8.58021
A_33_P3296975	4.98009	4.76581	3.96006	4.71806	4.57831	5.22894	3.59755	4.86166	4.29583	4.50564	3.6933	4.02663	4.68285	5.86379	4.62841	4.54612
A_33_P3228305	8.14878	7.60611	8.06444	7.62759	6.6017	7.27375	7.54329	7.57103	8.21417	7.80177	7.63927	7.57123	7.59953	7.34103	7.07207	6.96707
A_23_P121716	9.17931	8.09622	8.29608	10.4695	8.29298	8.46715	8.94523	8.94872	8.16221	8.01883	9.72063	9.7548	8.53785	8.91587	8.68626	8.23462
A_33_P3373243	5.89467	2.06275	1.62018	4.29494	3.81537	3.07264	3.64443	2.38485	2.83735	6.14968	1.79553	1.58074	4.16459	3.90732	3.39362	2.44827
A_23_P29248	13.2929	13.853	13.6635	14.2344	13.4764	13.6289	13.5046	13.601	14.0287	13.8371	13.6877	13.6814	13.5174	13.7569	13.5399	13.4983
A_23_P83736	9.12173	9.0729	9.58448	8.95118	8.65323	8.89325	8.53683	8.83406	9.31528	9.10896	8.50081	8.85168	9.01092	9.2381	8.97411	9.0649
A_24_P41975	5.09393	6.56493	4.76313	5.72913	4.04239	3.78984	4.65075	4.70964	5.23548	5.35577	5.42283	5.27801	5.20051	5.67241	5.38379	5.47761
A_24_P194000	10.7819	10.9245	10.6585	10.6328	10.6178	10.7484	10.7133	10.9264	10.6579	10.5962	10.6279	10.6173	10.7169	10.8449	10.831	10.8496
A_24_P350245	4.78844	4.55896	4.4815	4.28704	5.19541	5.04975	4.23008	5.22467	4.41459	3.73632	5.76272	4.58781	4.54483	6.63222	3.93116	4.28771
A_23_P317667	2.37276	2.593	1.56201	1.83032	2.60125	2.63848	3.05856	1.76626	1.62931	1.59353	3.58034	1.94849	2.81479	1.72011	3.50739	2.01064
A_33_P3421728	2.28214	4.21287	2.82454	1.91708	2.4834	2.45439	1.55083	1.53594	2.07972	2.76651	2.47073	3.56389	1.50036	2.3451	1.62124	1.55493
A_23_P55477	4.14815	4.695	3.33142	3.91273	7.70382	3.54295	3.42617	3.34124	2.10516	3.87854	3.77103	3.52347	3.66841	3.92929	4.17524	3.71794
A_33_P3309984	2.82187	4.21534	3.88762	4.80542	3.09558	3.84041	3.30361	4.00297	4.36139	3.55714	2.62503	3.28553	2.5901	3.66287	3.59022	2.81479
A_33_P3314579	9.07081	8.90345	9.18818	9.23874	8.16721	8.79237	8.94178	8.65933	8.67468	9.26197	9.25697	8.90769	8.58654	9.18512	8.47888	9.34135
A_33_P3339575	1.57097	4.69973	2.49522	4.96701	1.71309	6.09967	1.79442	1.70084	2.96964	1.57982	2.84096	1.47082	1.64839	2.06869	2.51445	1.95643
A_23_P121851	4.05938	3.84907	3.49621	4.97286	3.39565	3.77996	4.57521	4.93841	5.00002	4.34857	4.6904	5.18868	4.00391	4.794	3.55199	3.44502
A_23_P358917	5.468	5.29726	6.22619	6.89478	10.0295	6.02456	7.36415	5.88477	6.6806	6.40623	5.95766	6.08821	4.36515	4.13353	6.73445	6.63653
A_23_P63972	2.96734	2.85639	2.75773	2.86606	3.24715	3.73164	3.39565	3.26887	3.25022	2.82688	3.8294	3.41236	3.89648	3.13564	2.44138	3.84237
A_19_P00803325	1.556	1.57443	1.52266	2.52649	1.68099	2.74825	1.74729	1.66233	2.04786	1.56625	1.57025	2.06411	2.26943	1.68168	2.40847	1.8951
A_33_P3512350	5.64035	6.08508	6.56388	6.33043	5.18432	5.44409	5.99003	6.32115	5.944	5.18686	7.03262	5.61981	6.04222	6.25244	5.88879	6.46995
A_23_P122563	7.67143	8.22283	8.09196	8.41057	8.06414	8.76494	6.71629	8.24689	8.07601	8.14613	6.10741	8.30288	8.66487	7.92937	8.22688	8.28847
A_23_P54088	1.54504	1.56025	1.51375	1.57447	1.65846	4.47417	1.71464	1.6362	1.60581	1.55361	1.55505	1.47953	1.61967	7.47127	2.3052	4.83012
A_23_P206441	2.66586	1.98828	2.88448	2.20991	3.16623	2.10251	2.0617	2.48505	1.88975	2.20949	3.32805	2.30725	2.17821	1.99503	1.87006	2.79598
A_23_P86021	13.6534	13.4933	13.8919	13.3063	13.3772	13.7629	14.1212	13.853	13.8245	13.7693	14.1283	13.7479	13.879	13.8849	14.4288	13.8216
A_23_P120694	3.99138	2.99202	4.37471	4.61699	3.70624	3.57033	4.6316	4.68177	5.00823	4.1423	3.84089	4.05732	4.25726	3.19906	3.96139	3.55601
A_33_P3352038	1.53081	1.55193	1.74754	1.98915	1.62908	1.94766	1.67371	1.6029	1.95541	1.5335	3.49006	1.4785	1.63928	1.63298	2.15786	2.95067
A_23_P254801	6.5466	6.66556	6.69274	7.35305	6.72938	6.46163	6.80742	6.93804	6.78707	7.07232	7.00603	7.10001	6.45954	6.62689	6.47777	6.4902
A_33_P3793307	7.5673	7.3566	7.28215	6.79812	6.40876	6.71234	7.17408	7.77689	7.14311	7.05094	6.86054	7.30159	7.75765	7.32928	7.14259	7.04266
A_23_P160240	5.23752	5.90854	6.32273	5.91712	5.5409	5.36269	4.56072	5.18715	6.77759	6.39651	6.27302	5.87689	5.79068	5.99785	5.97872	5.94265
A_33_P3274313	1.51074	5.92976	1.48315	1.534	1.59262	1.56985	1.62963	1.56891	1.56791	1.51167	1.52064	2.19426	2.33764	1.59427	1.98828	2.08891
A_19_P00318254	7.86427	9.28099	7.90395	8.18015	8.6606	8.57294	7.97843	7.99053	7.98723	8.01623	6.96449	7.56009	8.62643	7.96316	8.43572	8.46474
A_33_P3318384	1.50362	1.91957	2.08159	1.52589	1.58173	1.56042	1.61441	1.55816	1.55714	1.50412	1.51264	1.47023	1.56224	5.84094	1.92541	6.90512
A_33_P3415625	1.49984	1.50161	3.16494	2.15125	1.57574	1.55505	2.1626	2.76651	2.30953	2.2538	1.50912	2.30072	3.0423	2.19677	3.41892	6.49449
A_33_P3263307	12.202	12.3217	11.8161	12.1406	13.5989	12.4039	12.4897	12.3182	11.9625	11.9859	12.3956	12.3599	12.024	12.1513	12.2097	12.2403
A_19_P00318780	3.46031	4.4573	4.18599	3.83064	3.70742	1.54485	4.24003	4.33728	3.42699	4.00147	3.80958	3.49873	3.45395	2.57109	4.31053	4.03109
A_19_P00323821	1.48978	1.4878	1.70981	2.32735	1.5599	1.53968	1.58594	1.53773	2.01181	1.73501	2.10177	1.46223	2.88544	1.55995	1.81216	1.60004
A_33_P3352718	1.48146	4.58949	2.49577	5.93375	2.68737	1.5306	1.57386	1.5293	2.17399	1.84057	2.90625	1.69093	2.73467	1.54924	1.76461	3.54804
A_33_P3298935	1.47749	4.70894	1.65382	5.51511	2.57464	1.52683	1.56873	1.52498	1.52201	1.47663	2.78022	1.76233	2.92567	1.54358	1.74021	1.57447
A_19_P00332370	1.96948	3.02817	1.66903	2.4589	2.33512	2.15382	1.56395	1.52055	1.51721	1.47274	3.93116	1.85667	2.06346	6.04969	1.72152	1.56748
A_23_P115645	9.4137	9.62404	9.6194	9.3424	8.66098	9.56413	9.32107	9.33133	9.32027	9.35828	9.70238	9.27358	9.82765	9.67954	9.68133	9.68055
A_32_P140139	11.4129	11.1572	10.9904	9.77107	10.7625	11.5979	11.2974	11.7115	9.34069	10.7993	10.3289	10.9252	10.7729	11.237	10.2662	11.0743
A_33_P3412548	7.43118	2.62417	1.44083	1.48407	1.52773	4.99256	1.54918	1.5061	1.50569	1.46193	1.47512	1.44721	1.51251	6.25194	1.67203	1.54754
A_33_P3362641	7.66728	7.89413	7.75678	7.78685	7.47235	8.09456	7.33142	7.14259	7.40352	7.58927	6.76481	7.51286	7.7836	7.88752	7.37597	7.81312
A_32_P46191	12.7777	13.0122	12.8915	12.836	12.8844	13.2681	12.893	12.9101	12.9412	12.5668	12.6623	12.7416	13.08	12.5955	12.5518	12.8824
A_23_P112103	7.659	7.68438	7.41795	8.24749	7.34965	7.87283	8.54884	7.27598	7.10491	8.13123	8.49147	7.58341	7.3696	7.49481	7.31438	7.82432
A_33_P3382471	2.45177	2.00596	2.29043	4.72376	1.51367	1.4961	1.53199	3.00846	3.19009	4.61722	2.29237	3.64615	3.42344	1.5087	1.61882	2.53031
A_33_P3394883	1.44225	1.4396	1.42744	2.13592	1.51042	1.49293	1.52757	1.48559	1.48804	1.44378	1.45957	1.43535	1.49189	1.50452	1.60853	3.73133
A_23_P204503	7.74245	7.45346	7.75913	7.6213	7.00652	6.76395	7.54703	6.97842	7.87642	7.74991	7.93051	7.35605	6.92662	7.72227	7.35275	7.12195
A_23_P163580	6.34694	6.87768	6.71677	6.59639	8.40784	6.43929	7.19666	7.18753	6.40249	6.49504	6.20841	6.94513	7.2034	6.19526	7.02771	7.40949
A_23_P330070	7.22842	6.37949	6.8055	6.14792	5.4654	6.42684	7.19482	7.15013	7.24731	7.20427	6.55779	7.02876	6.34482	6.76669	6.5235	7.30902
A_33_P3216746	4.94702	2.18495	1.93426	2.04984	2.31435	1.987	3.0227	4.76313	2.85366	1.43039	3.38101	2.41672	3.66864	5.52257	2.71986	3.1212
A_19_P00327696	1.42615	1.42154	1.41152	1.4505	1.49345	1.47428	1.51011	3.46761	1.47058	1.42728	2.1229	1.42392	1.65917	5.19866	1.56862	1.49148
A_23_P63896	7.00767	5.8915	6.24287	6.19839	6.26599	5.929	5.88304	5.89082	6.72218	6.47228	6.82555	5.88659	5.57683	5.77833	5.68358	5.82148
A_23_P391637	6.91379	7.34526	7.35716	7.88699	6.87611	7.59876	7.6626	7.11345	7.56246	6.91993	7.31409	7.29333	7.55765	7.33259	7.55384	7.14733
A_33_P3403474	1.63793	1.41288	1.40183	1.44007	4.38265	2.6079	2.45016	1.46116	1.46109	1.41893	2.35946	1.41749	1.46354	1.47417	1.54863	4.55236
A_24_P416370	7.95857	8.23238	8.38096	8.89128	7.93942	8.17458	8.40179	8.2438	8.64924	8.39305	7.97971	8.63174	8.26878	8.12229	8.02165	8.10963
A_23_P67391	7.24499	7.12115	6.76047	6.89741	7.0238	7.04445	7.28424	6.44931	7.0549	7.06383	7.46075	7.212	6.81148	7.14109	6.98566	7.06164
A_23_P107744	4.4936	3.4229	3.45111	3.43475	6.52536	1.71053	3.06857	2.53285	3.62142	2.85666	4.74019	3.42986	1.98358	2.71495	4.08094	2.24569
A_23_P49924	8.05254	7.48946	7.20934	7.57291	7.29278	7.99688	7.65787	6.76786	7.81752	7.82553	8.09161	7.8698	7.20055	8.02025	7.24547	7.42144
A_33_P3285945	5.48847	5.79307	4.09168	4.71035	5.20449	5.223	5.01938	5.29302	4.28611	5.24319	4.68583	3.2531	3.86329	4.3099	4.80621	4.29467
A_24_P406830	7.66206	7.85363	7.64769	7.95771	7.34133	7.63896	7.74504	7.66098	7.67622	7.7494	7.73906	7.89808	7.77869	7.43345	7.60859	7.43809
A_23_P331211	1.92376	1.94995	2.00679	1.6376	1.47913	2.71828	1.50195	2.85308	1.77619	2.4631	1.81727	2.22457	2.24516	2.22257	1.5112	1.45714
A_24_P335092	15.65	14.1025	14.3051	14.0359	15.3157	14.6132	15.3029	13.9271	13.982	14.4853	14.7259	15.0481	14.9491	12.4533	15.0758	14.0058
A_33_P3729375	5.15953	4.46835	5.30405	2.79246	2.90872	2.80355	3.83064	5.65155	3.57404	3.31593	3.33738	3.75754	4.16617	5.51653	3.61	3.43172
A_33_P3398946	5.60425	5.76148	4.79238	5.13832	4.84522	5.07167	5.13502	5.19541	4.11819	4.73258	5.11604	4.83451	5.28346	5.75399	5.51677	5.17936
A_24_P941922	6.73299	6.54686	6.80135	6.0312	5.56438	6.68705	5.88105	5.68697	6.21414	5.92298	6.19691	6.06822	6.22539	6.49866	5.87008	5.57063
A_24_P175909	9.40342	9.83511	9.29985	9.68698	9.42024	9.55648	9.34974	9.71521	9.30889	9.65224	9.61427	9.7941	9.50758	9.74787	9.21766	9.60702
A_33_P3406505	4.75971	4.7007	4.64115	5.18988	4.89519	4.91442	5.25736	4.12158	4.72854	5.20553	5.31831	5.31349	5.17735	5.22243	4.88517	5.49435
A_33_P3397905	7.01396	6.6678	6.82125	6.68584	6.17933	6.41572	6.3322	6.7342	6.84568	6.8801	6.49238	6.80911	6.47962	6.48336	6.44533	6.55649
A_33_P3276461	1.38624	1.3766	1.8391	1.89524	1.45384	1.42483	1.46866	1.43661	1.4208	1.59885	1.57572	1.38784	1.41928	1.43076	1.48632	1.42539
A_33_P3235029	3.65064	4.64036	4.05968	3.37169	2.44105	2.82688	3.23309	2.62896	4.18624	4.36163	3.33948	3.24507	3.55974	3.98209	3.65666	2.9967
A_33_P3270628	2.79962	5.08477	3.24175	3.9798	4.27714	4.72153	4.21689	3.24271	3.65953	3.83064	3.36239	3.29119	4.06014	3.16522	3.30483	4.16565
A_33_P3396591	4.80341	4.94328	4.95469	5.4444	3.95025	4.53539	5.22824	4.0995	5.07803	5.44938	5.67805	4.91056	4.67711	5.18112	4.86727	4.6805
A_23_P118888	9.22668	9.27547	9.16372	9.38942	9.2109	9.08222	9.58263	9.41345	9.41668	9.44962	9.61046	9.44962	9.76227	9.22848	9.15915	9.24384
A_33_P3375140	5.83751	5.04555	5.36222	4.75813	4.63242	4.86311	5.05025	4.89479	6.16677	4.93681	5.29222	5.54222	5.49014	5.16467	5.30512	5.9189
A_23_P103486	2.62534	1.42445	1.63639	1.83434	8.31058	4.33948	2.46026	3.33193	1.69176	1.44741	1.81925	1.77369	1.45345	1.5624	2.44445	1.48643
A_32_P45974	1.38574	1.37413	1.36797	2.13759	1.4567	1.42533	1.47413	5.97156	1.41871	1.38363	1.42491	1.3905	2.04303	1.4278	1.48927	1.42465
A_32_P76720	4.95696	5.44917	5.37335	6.31728	4.26654	3.64694	4.70437	6.35527	5.29094	5.4498	5.50616	5.68107	5.0373	4.80758	5.32086	5.20176
A_23_P59602	9.22338	9.18232	9.3053	9.19416	9.53246	9.38139	8.83837	8.99836	9.37714	9.25697	9.18481	9.12316	9.30771	9.23351	8.8135	9.03275
A_23_P32847	3.30238	4.45226	2.89669	3.66205	3.82925	5.42068	3.34709	2.87548	3.5769	3.61062	2.49383	2.22953	3.84313	3.1684	3.1125	3.69497
A_24_P413126	13.04	11.5277	12.0777	11.6236	11.5334	11.7503	12.4027	12.0865	12.2062	11.6341	12.8824	11.8271	12.161	11.7373	12.1726	11.7459
A_19_P00329328	4.38813	6.48125	3.82793	3.50265	3.62392	4.57754	4.1857	2.74927	3.95809	4.23635	3.89222	3.50265	1.6362	2.62917	1.50187	3.14263
A_33_P3862354	4.70811	4.12158	4.65275	5.95366	5.17541	5.30512	5.60715	4.98088	5.17294	5.04084	6.61178	5.52126	4.70485	4.97459	5.03127	5.74113
A_19_P00328967	5.2393	5.833	5.28737	5.45405	5.70825	5.21304	4.43908	4.45624	4.75656	5.41177	2.64882	4.58566	4.5502	4.79849	4.96483	4.56936
A_23_P122863	9.43341	9.02269	9.18624	10.5208	8.94148	8.97801	9.13394	9.15654	10.1359	9.73012	8.8498	9.47501	9.04884	8.83685	8.68308	8.72005
A_24_P180242	2.87065	1.43812	2.06027	2.82769	2.19912	2.65125	1.53834	2.5988	2.71775	3.80415	2.593	3.00192	2.92176	2.77437	1.60879	4.13044
A_23_P115046	8.84286	9.31217	8.80305	9.03439	8.56054	9.14218	9.26646	9.17131	8.88213	9.02708	8.96314	8.97107	9.24796	9.00068	9.10063	9.21623
A_23_P121657	5.3873	5.63601	4.99502	4.6375	4.93958	5.63703	5.69029	5.81417	5.62201	5.93375	5.4611	5.45312	5.75129	5.9504	5.51773	5.09085
A_33_P3336925	8.42286	8.80242	8.48198	8.93435	8.92582	9.11311	8.84065	9.15449	8.73576	8.8804	8.46959	9.11086	9.27855	8.63087	8.62643	8.92875
A_33_P3362392	1.40642	1.39436	1.39369	1.75252	2.28802	1.45513	1.50901	1.48162	1.44375	2.66333	1.91018	1.42141	1.43179	1.44704	1.54436	1.45501
A_19_P00321656	4.41487	4.13301	4.30396	3.57404	2.59323	4.14932	3.09893	3.64831	3.9143	4.27854	3.11056	4.27956	3.74355	4.4111	1.55089	3.76585
A_23_P129665	5.79871	3.22126	4.07827	1.94515	2.14539	2.2916	3.35861	3.03225	1.37925	2.38917	2.40248	2.36972	3.56276	3.4248	1.43028	3.07242
A_23_P122947	5.29171	5.62696	5.4611	5.28458	5.15064	5.39358	5.49014	5.43285	5.40665	5.27505	5.23723	5.73906	5.65517	5.11869	5.46384	5.15035
A_23_P418015	8.61321	9.05311	9.45504	9.41995	8.5931	8.86018	8.83975	9.03013	8.9933	9.10858	8.99464	8.82062	9.4356	8.96569	8.75412	8.89496
A_23_P109677	11.1277	11.5111	11.2549	11.0826	11.2982	11.0717	11.3681	10.8559	11.0819	11.2104	11.2197	11.218	10.9478	11.3439	10.9422	10.8801
A_23_P253177	10.8892	10.4909	11.0136	11.0358	11.137	10.4725	10.8057	10.5223	11.1823	10.8119	11.0704	10.6871	10.4802	10.5631	10.5462	10.3711
A_33_P3408247	1.42649	1.41293	1.41874	1.733	1.50595	5.77971	1.53702	1.51247	1.46605	1.41824	2.70612	1.81537	1.44987	6.32327	1.59732	3.45479
A_33_P3271226	1.42996	1.41603	1.42196	1.43992	1.50996	3.46525	1.54123	1.51796	2.59909	1.42133	1.98042	1.55868	1.45357	1.47281	1.60835	1.49683
A_23_P112260	10.5816	10.4073	10.2792	10.3121	9.35291	10.2251	9.80627	10.4615	10.4166	10.256	10.524	10.1977	10.368	10.4405	10.5293	10.362
A_33_P3283460	3.92897	1.92376	1.87282	1.44749	3.34124	2.91528	3.26807	2.39357	2.77437	1.80216	3.72791	2.51201	3.46818	2.27846	1.63415	1.50724
A_23_P368691	6.12232	5.32595	5.77995	6.49866	5.41902	6.14114	6.06183	6.26265	6.54288	6.02588	5.49014	6.23975	6.55996	6.08643	5.47238	5.6218
A_23_P218282	7.74137	7.31128	7.71222	7.18703	7.18782	6.78123	6.8813	7.2103	7.35305	7.6344	7.83543	7.28075	7.08633	7.46376	7.18035	6.88102
A_24_P40001	2.33814	2.54167	3.89895	2.05114	2.49789	1.834	1.55721	2.17774	2.83859	2.3668	2.36387	3.17642	3.43011	3.189	1.65102	1.54195
A_19_P00806053	2.47891	1.66208	2.30871	4.28298	1.53696	1.5112	1.58038	1.55427	2.87596	1.4446	1.83198	1.47131	1.47642	1.50032	1.72403	2.11307
A_23_P109928	11.1473	10.98	10.9024	11.3152	10.9873	11.4693	11.2508	11.272	11.7924	11.1148	11.0743	10.8972	11.6935	11.5101	11.2991	11.4155
A_23_P104362	13.3392	13.1471	13.1494	13.7356	13.1633	13.4633	13.4953	13.3366	13.7601	13.601	13.699	13.3719	13.6534	13.6042	13.4455	13.4661
A_33_P3230558	2.11606	1.45741	1.98804	1.72152	1.77072	1.52881	1.61345	1.58212	2.67671	1.45988	3.35288	1.48927	1.49276	1.5198	1.84281	2.63848
A_23_P53668	8.1725	8.23294	8.49535	8.16818	7.26091	7.83292	7.85026	8.08953	8.00303	8.03288	7.94283	8.14004	8.00303	8.22723	7.78243	8.06282
A_23_P112296	1.6651	1.82278	1.71793	1.80123	1.70059	2.17371	1.56523	1.541	1.79386	1.72337	1.78324	1.5579	1.60486	1.5701	1.64379	1.79207
A_23_P53884	5.18432	2.41704	5.88797	4.20514	4.46653	3.7705	5.08725	3.07016	5.934	4.3569	5.52896	3.79382	4.72376	4.64567	5.05571	5.78134
A_23_P410507	4.60398	7.40783	4.5672	4.76806	4.92265	4.52409	4.92511	4.794	5.14854	5.26817	5.93299	4.86895	4.89729	4.80197	4.89317	6.30652
A_32_P144220	12.2582	11.9939	12.3638	12.1464	11.644	11.6766	11.5501	11.8604	12.5407	12.3193	12.1927	11.9326	11.7315	12.3744	11.7503	11.9725
A_23_P103775	6.5328	6.61234	6.65114	7.33793	6.37628	6.43371	6.52273	6.88525	6.28244	6.2868	6.42762	6.93623	6.61206	6.35991	6.21483	6.30763
A_33_P3212305	4.63317	2.04218	1.9851	1.5129	2.62534	2.23484	1.69083	1.6511	2.0883	1.93166	1.57153	2.88044	2.64614	1.5568	2.14613	4.0242
A_33_P3415086	5.67852	5.17936	5.53261	5.68107	5.34356	5.09498	4.94407	5.19066	5.7072	5.56717	5.67956	5.28243	4.99696	5.74952	4.96679	5.75906
A_33_P3343090	11.4913	11.5353	11.7639	11.7706	11.8865	11.7496	11.717	11.4241	11.5492	11.8271	11.6532	11.784	11.5446	11.6226	11.5589	11.4129
A_33_P3353111	1.53304	1.53125	1.50386	1.53464	1.6376	2.45728	1.75784	4.41514	1.59042	1.50606	1.60054	1.55721	1.54207	5.05177	2.38994	1.73985
A_23_P114826	10.877	10.535	10.6704	11.2227	10.4664	10.7842	10.5962	10.5375	11.1298	10.9754	10.8584	10.9945	10.735	10.6531	11.0265	11.1014
A_23_P106463	9.60353	9.60353	9.56908	10.0052	9.25564	9.64329	10.1565	9.68489	9.92655	10.0721	10.0706	10.0944	9.23704	10.0173	9.78992	9.76509
A_32_P56392	4.03217	3.86006	4.11676	4.75353	4.2687	4.62815	4.43848	3.60641	4.10647	4.25922	4.51508	4.58949	4.33488	4.73326	2.56755	4.12758
A_33_P3367939	1.7586	1.52636	1.5236	2.31102	1.67371	2.72308	2.13781	1.77187	2.18841	1.52542	4.02874	1.7263	1.56754	1.62147	2.62944	1.85845
A_23_P74115	2.92406	3.49666	3.64694	1.97178	5.517	4.21802	3.14607	3.26412	3.33002	3.08782	1.69841	3.9434	3.15896	3.52157	4.66883	3.75987
A_23_P124252	6.91237	6.8653	6.47121	6.31334	7.55628	7.07087	6.18131	6.2791	6.51149	6.67387	6.55341	6.62085	5.81003	6.46134	6.31201	6.53143
A_23_P382602	5.87413	6.40764	6.22242	5.98644	6.40452	6.43983	6.63816	6.02906	6.17878	5.8628	6.02983	6.17843	5.96192	6.10608	6.00478	6.39486
A_33_P3279119	1.99637	7.36357	1.54111	4.34927	4.2	4.12553	1.93088	1.84704	2.68833	2.84777	3.27008	3.06336	2.51445	1.8366	2.81339	1.97158
A_19_P00331218	2.38159	4.40813	2.12603	4.97434	2.92713	3.61195	1.94834	3.65507	2.91705	2.67275	2.61189	2.77209	3.39282	2.20016	2.85666	2.94689
A_23_P104318	11.1412	9.45574	11.4404	11.2913	11.0456	10.6455	11.4491	10.6498	12.9471	11.815	12.0261	10.924	11.1781	11.7677	11.9469	11.3012
A_24_P188878	14.5481	14.3984	14.644	14.9401	14.1571	14.3759	14.1321	14.3627	14.5306	14.5306	13.7852	14.417	14.5306	14.3909	14.2721	14.367
A_33_P3290011	1.61984	1.57355	1.55689	1.74199	2.44054	1.71974	2.50384	2.89085	1.67283	1.57097	1.67158	1.59665	1.62	1.70135	2.981	7.14366
A_23_P104942	10.0127	10.011	10.0286	10.3419	10.1525	10.368	10.2161	10.1225	9.96942	10.1322	10.2433	10.3855	10.2206	10.039	10.2351	10.4025
A_23_P115743	8.03343	7.77103	7.98055	8.07992	7.56301	7.93846	8.05287	8.1322	8.00007	7.92489	7.816	8.25912	8.11847	8.12309	7.90431	8.27785
A_33_P3244843	8.18813	8.91085	8.341	8.70904	8.8978	9.02008	8.84095	8.59335	8.46873	8.90793	8.45465	8.38443	8.98406	8.2876	8.95088	8.95366
A_23_P111995	11.1638	10.659	10.499	9.96702	10.3105	10.727	10.9664	10.6301	10.4615	10.5161	11.1943	10.2603	11.1105	10.556	10.6841	10.4152
A_23_P2355	8.1059	8.53754	8.25148	8.53227	8.21884	8.31634	8.22041	8.41824	7.78012	7.81279	7.72052	8.32351	8.59209	7.96593	8.46066	8.57586
A_23_P122662	10.841	11.2575	11.125	11.3405	10.8842	10.9994	11.2461	11.219	11.3322	11.4316	11.215	11.442	11.2273	11.3112	10.7362	10.7993
A_19_P00318444	1.66718	3.20289	2.49272	1.95314	2.50155	3.97232	2.12875	2.08226	2.75199	1.60534	2.84807	1.61755	2.10817	3.02057	3.20307	2.24237
A_23_P151294	1.91853	1.92466	1.81727	1.56098	1.69566	1.53376	1.56518	1.76048	2.48564	1.61306	2.0101	1.75308	1.54439	1.54636	1.81234	1.63999
A_33_P3565133	3.00819	4.42605	2.13996	3.14875	2.2351	2.8226	3.06396	2.11278	2.78766	2.90226	2.41423	3.18576	1.68184	1.79569	3.25611	3.22021
A_24_P16143	2.43463	6.65604	1.90464	4.05601	1.8951	2.24156	2.16388	2.12634	2.60475	2.16306	1.72843	1.91667	2.0617	1.80442	3.28002	4.36261
A_23_P69437	9.12591	9.31399	8.89035	8.81105	8.83406	8.72102	8.85042	9.27547	9.26044	8.92399	8.7678	9.22066	8.67798	9.0993	8.53832	8.78129
A_19_P00316380	2.81907	1.64931	2.86632	3.67458	2.47531	1.84722	2.17724	2.15071	2.99093	2.50597	2.98352	2.29331	2.47967	2.0772	3.32867	2.3236
A_23_P367420	1.69888	1.6544	1.93951	1.67834	1.922	1.85479	2.18424	2.16388	1.75238	1.62497	1.74054	1.62005	1.69801	1.83017	3.34792	2.33838
A_23_P22660	6.37356	6.91636	6.28627	6.095	6.40052	6.96585	6.51644	7.19202	6.52389	6.71553	6.08733	6.46349	6.54618	6.60713	5.93977	6.79749
A_24_P376760	2.60274	1.50077	2.46381	1.61231	2.71129	9.0032	1.61357	6.06237	1.54748	1.49357	1.81119	4.25052	1.95541	3.20153	7.55735	1.66409
A_33_P3217230	5.79506	6.06013	5.92808	5.9859	5.78212	6.17424	6.05531	6.01804	6.09041	6.3322	5.74922	5.78496	5.7719	7.18443	4.999	6.83084
A_23_P368996	6.62361	6.01141	5.50697	5.61723	8.28274	6.89478	6.45619	7.02568	5.57337	6.66019	6.40818	6.46737	5.89848	6.82755	6.15797	7.12988
A_23_P250571	8.17798	8.27479	8.49279	7.74991	7.42826	8.26878	8.04082	8.38182	8.55838	8.17366	8.04051	8.04557	8.09232	8.36361	7.69987	8.13363
A_23_P131723	12.0813	12.0512	12.2179	12.097	11.6993	11.9298	12.0063	12.1113	12.3292	12.1646	12.5114	12.0937	12.016	12.3033	11.945	12.0719
A_23_P110624	3.74695	2.18816	3.09178	4.2376	1.55676	3.64236	4.21512	4.71321	3.27467	4.58357	2.94638	4.15334	1.91126	3.46499	3.71222	2.41863
A_19_P00327396	1.75849	2.21227	1.8951	2.33632	1.95518	1.88136	2.20465	2.22719	2.35588	2.83542	1.91092	1.60246	1.84409	4.33543	3.39105	2.42802
A_23_P73530	8.82092	8.76834	8.74687	8.58469	8.922	8.37064	8.43008	8.1722	8.78934	8.90736	8.2374	8.37753	8.49598	8.29494	8.34607	8.32641
A_32_P75094	13.1239	13.0082	12.8503	12.7333	12.9629	13.0585	13.1494	12.9355	13.1127	13.2399	13.0312	12.8428	12.7353	12.7616	13.1938	13.0333
A_19_P00809001	5.74577	4.72014	4.30342	4.7797	4.22983	4.41636	4.36743	4.70694	4.6235	6.89741	5.06851	4.42875	4.91516	6.55888	3.83551	4.6776
A_23_P314755	3.88195	2.07366	1.75039	2.55356	1.72523	1.71475	1.9352	2.32242	1.65275	3.96335	1.96325	1.69704	1.61823	3.91455	2.73175	2.38029
A_33_P3424803	15.0134	15.2808	14.8534	15	14.9075	14.564	14.9747	15.1411	15.2497	15.3096	15.5376	15.3778	14.717	14.99	14.5801	15.1776
A_23_P61487	8.35801	8.5138	8.93848	8.03631	8.52657	8.78907	8.80242	8.62489	7.93728	8.24013	8.52761	8.79574	8.19118	8.39406	8.55219	8.92302
A_33_P3231677	6.4432	6.99426	5.90618	6.90585	7.06871	7.22477	6.4902	7.35956	6.58514	6.62734	5.13053	6.14223	7.23117	6.82242	6.82069	7.09303
A_23_P200838	5.12342	5.66905	5.34176	5.28319	5.06124	4.70633	4.86166	5.43308	4.67414	5.03426	5.5922	4.93958	5.91204	4.85444	5.17016	5.34584
A_19_P00316937	2.78706	1.6138	1.99968	4.1423	1.74741	1.86989	2.4589	4.0607	2.22719	2.34183	2.17108	3.09992	1.97034	1.71413	3.65148	2.6757
A_23_P29495	10.4964	10.7248	10.1825	10.5982	10.4166	10.9252	10.7685	11.0796	10.3056	10.4938	10.5946	10.7662	10.8429	10.5192	10.325	10.7113
A_24_P307306	2.87962	5.04057	1.6833	4.6681	2.33709	5.41518	3.24977	3.24066	3.44423	1.5863	3.34604	3.89251	3.39335	3.29848	3.48724	1.98147
A_19_P00324604	4.80225	6.81148	4.70811	6.60571	4.00666	6.23043	5.19488	4.86785	4.33841	4.5826	5.10739	5.03099	5.36121	5.10062	4.6744	3.78444
A_23_P8938	4.10816	5.56068	4.64787	3.01385	2.66034	5.45432	4.31703	3.67203	3.96006	4.1079	4.28105	2.70899	5.23195	4.14586	5.22089	4.39611
A_23_P83931	11.1654	11.3792	11.7858	13.0252	11.9122	11.6052	12.0219	11.755	11.5681	11.3414	10.8892	11.3354	11.6667	11.2324	11.815	11.3026
A_24_P48162	10.1212	10.2782	10.142	10.3472	10.2449	10.1867	10.4358	10.0059	10.1314	10.4206	10.5268	10.4385	10.003	10.2836	10.3101	10.3467
A_32_P154342	2.26179	2.24569	1.97083	1.59003	1.69314	1.65275	1.76626	1.85414	1.61984	1.57133	4.18893	2.24817	1.83508	1.68766	2.45332	2.72679
A_23_P94501	15.1188	15.2331	14.8274	14.4654	14.3296	14.7955	14.644	15.221	14.7734	15.1136	15.1564	15.3221	14.9571	15.4569	14.9118	14.9118
A_23_P148798	9.59008	9.12007	9.33133	9.07818	9.16274	9.58935	9.17483	9.59602	9.52234	9.31819	9.335	9.4974	9.65187	9.35754	9.36648	9.37632
A_23_P3527	8.5862	8.96465	8.86571	9.13881	9.15714	9.02949	8.95402	9.05134	8.87056	8.89128	9.06521	8.79926	9.62932	9.13428	8.8473	8.87022
A_33_P3292794	6.87987	7.34809	7.3928	7.12115	7.53076	8.05657	7.03742	6.69096	7.29635	7.3841	7.53322	7.17613	6.63132	7.06634	7.04677	7.27176
A_23_P166526	1.53539	1.5453	2.04303	2.16979	3.35887	8.32816	1.68774	1.61489	1.59545	1.53993	1.5438	2.39282	1.60682	1.6434	2.21152	3.32293
A_19_P00331176	1.87878	1.5404	2.96755	2.42029	1.63298	4.84522	1.67909	1.60672	1.60321	1.53502	2.65509	1.85998	2.74554	1.63561	2.1755	3.30052
A_19_P00322002	6.47677	5.79641	6.36464	6.53373	5.1961	6.69981	6.01725	6.30847	6.218	6.38888	6.57563	6.67208	6.77915	6.38708	6.47201	6.32218
A_24_P297537	4.47036	5.22524	4.90503	5.05519	4.34085	4.99359	5.28519	7.83265	4.73258	4.85832	5.90248	4.51751	5.08752	5.16335	4.48713	5.00914
A_33_P3344229	6.48422	7.24695	6.71303	7.24393	8.30995	8.15022	7.55799	7.924	7.69217	6.72715	6.35739	6.73074	7.72364	6.81738	7.62877	7.09973
A_23_P143902	7.03046	6.62901	6.46163	4.67551	4.84417	6.80583	6.39364	6.87963	5.8731	6.16133	6.61345	6.00217	6.82555	6.18799	6.84326	6.72969
A_33_P3306103	7.82404	8.03186	8.13511	9.5436	7.67347	8.76524	8.2183	8.43103	8.9682	8.47577	7.91859	8.56667	8.97411	8.55838	8.31785	8.75891
A_33_P3289296	13.2788	12.5793	13.0143	11.8229	12.8588	12.8688	13.5012	12.8199	12.6393	12.5942	13.0673	12.4912	12.6203	12.6513	13.018	12.6775
A_24_P125871	1.96774	1.43686	1.43144	1.65407	8.77379	5.35789	1.50269	2.79053	1.45922	2.67369	1.44328	2.46539	1.47006	1.47805	5.45973	4.20207
A_33_P3303925	1.49809	1.4995	1.47266	1.51939	1.5731	1.553	1.60246	1.54908	1.54549	1.93426	2.44217	1.46839	1.55316	2.30675	1.88007	6.00163
A_23_P117851	2.44279	1.89307	2.12406	1.94089	2.08159	2.97616	1.6544	3.5822	1.61202	2.09959	1.62763	1.74347	1.7025	1.59877	2.04017	2.39474
A_23_P123393	4.46423	5.28191	4.61589	4.75946	5.34954	4.77686	4.21413	4.20562	4.47892	4.74069	4.88767	4.48352	4.49799	4.6805	4.36236	4.54704
A_24_P270769	12.4533	12.5216	12.5621	12.5984	12.1927	12.3385	12.3258	12.4985	12.5277	12.5071	12.277	12.472	12.6528	12.501	12.036	12.3243
A_19_P00316605	1.47933	5.76089	2.17752	6.42762	2.99458	1.73131	2.87622	1.52722	3.02691	1.78192	1.90299	2.78498	2.6122	2.19016	1.75069	1.57853
A_33_P3215838	3.55172	3.73916	3.20391	4.20029	1.91667	3.26354	2.65125	2.87032	3.65877	3.19885	2.00364	2.01253	2.868	2.40523	1.68073	3.34768
A_33_P3237567	7.61004	7.15223	7.25594	7.94347	8.06312	7.19107	7.67428	7.72475	7.65872	7.93027	8.55482	7.96882	6.9616	8.50081	7.01609	7.28625
A_23_P109907	12.9032	12.4374	12.8441	12.7942	13.5174	13.4507	13.2634	13.2469	13.0082	12.9355	13.1471	13.0082	12.7811	13.1169	12.4039	13.1215
A_19_P00322925	7.37915	4.79849	4.91847	4.61506	4.68207	6.22957	4.71291	4.651	4.60675	5.05129	4.06829	4.47813	5.04108	6.4962	4.45759	4.08526
A_33_P3238250	8.23355	8.78744	8.5738	8.72741	9.18042	8.87254	8.35964	8.08708	8.32879	8.49117	7.6213	8.60498	8.5291	8.70106	8.47388	8.35566
A_23_P92281	10.1816	10.003	10.1407	10.0762	9.96258	10.1202	10.0138	9.88565	10.3168	10.2415	9.63383	10.1464	10.2953	10.2137	9.81583	9.96614
A_33_P3256113	10.1553	9.46782	10.2409	7.37783	7.38271	6.85645	7.70759	7.81656	7.9357	7.66602	6.75989	7.93695	7.5938	7.21395	7.16672	7.88669
A_19_P00809964	2.99512	3.17484	2.84726	3.36239	1.51239	2.92063	2.25585	3.33447	2.45728	2.59691	1.89431	2.86876	4.10132	3.4155	1.61108	1.51918
A_19_P00809906	1.83237	1.91764	1.42601	1.46464	4.00991	1.49215	1.52514	1.4835	1.48506	2.34862	1.45784	1.43506	1.48921	1.50125	1.60171	1.51378
A_19_P00329557	5.58188	5.24623	4.42658	5.77536	3.69043	4.43848	5.06927	5.28712	5.97618	5.99003	4.94774	5.521	3.53205	4.3359	4.86535	3.57325
A_23_P61531	8.9421	9.11641	8.91554	8.56112	8.5608	8.89614	9.01296	8.91814	8.60658	9.02918	9.05726	9.18688	8.54828	8.90893	8.82228	8.87489
A_19_P00800553	1.43034	2.1926	2.23219	2.3379	1.49758	1.48021	1.972	3.72091	2.5368	1.43128	1.44942	1.68299	2.78063	2.95251	1.57783	1.49858
A_23_P309619	6.989	7.13855	7.13966	7.1819	7.61804	7.27407	7.28625	7.63145	7.40213	7.2431	7.46104	7.3203	6.49965	7.65387	6.88184	6.94187
A_19_P00801281	4.77164	5.66719	5.24961	4.3802	4.35606	3.68569	4.754	3.73219	4.83302	4.07712	4.22484	4.448	4.28642	5.60425	4.01455	4.85571
A_33_P3334679	1.4186	1.41423	1.40393	1.44179	2.52375	2.10126	1.50129	2.63876	2.37866	1.41985	1.99177	1.70871	3.0721	2.70161	1.55083	3.52261
A_23_P11025	6.97333	6.14647	6.52916	5.5752	8.14909	6.28125	6.03175	6.0812	5.85334	6.22517	6.79624	6.25596	5.93547	6.14114	6.4976	6.38734
A_23_P144054	10.6402	10.7369	11.0271	11.7781	10.2912	10.5003	10.5103	10.5097	10.6719	10.652	11.6145	10.7408	10.5416	10.8842	10.7034	10.2772
A_24_P481783	9.06022	8.49377	8.60382	9.19155	9.09587	8.8759	8.70992	8.71967	8.61413	8.64676	8.42644	8.83261	8.66002	8.40815	8.10861	8.59146
A_23_P340848	6.80424	7.73565	6.17424	7.24473	5.43372	7.66206	6.89135	7.35548	4.7889	6.83502	7.21533	7.01051	6.70148	6.54043	6.49321	6.94137
A_23_P104996	5.58472	5.84858	6.09603	5.66224	4.60143	5.06701	5.64742	5.70579	5.86637	6.03937	6.09521	6.3139	6.27254	6.30378	5.55006	5.89286
A_19_P00809802	7.40429	7.37514	6.79976	6.84296	7.83505	7.67542	7.39063	7.84584	6.51672	6.77327	6.25897	7.46297	8.52715	6.19788	7.31212	7.60859
A_33_P3354479	15.7095	15.8324	15.7587	16.001	15.5583	15.6688	15.7346	15.6688	15.7955	15.6383	15.8643	15.6757	15.8851	15.7346	15.607	15.8132
A_33_P3410269	1.39703	1.38875	1.37812	1.41508	1.46388	1.43885	1.4779	6.37005	1.4352	2.42195	1.42213	1.39756	1.43557	3.94999	1.5028	1.439
A_33_P3375516	4.18134	1.89872	1.37651	1.41281	2.35526	1.4369	1.47609	4.83529	1.43298	1.39477	1.42107	1.79287	2.32681	5.00622	1.49996	1.43652
A_33_P3832532	4.98199	3.62804	1.41082	1.41074	2.47451	2.40091	1.47449	5.07167	2.02244	1.39307	2.47704	1.39417	1.43139	3.4178	1.49695	1.4347
A_33_P3227047	5.22894	3.351	1.37354	1.40895	1.45914	6.13494	1.47306	2.99338	1.42768	1.39141	1.41917	1.42649	1.63715	5.17781	1.49417	1.4328
A_23_P424316	7.11257	7.11567	7.24063	7.51955	7.27794	7.31335	6.95144	7.20055	7.35362	7.19077	6.59918	7.44313	6.32356	7.49257	7.22649	7.23351
A_23_P337262	12.3344	11.6925	12.0381	12.0676	12.3398	11.7622	12.1536	11.9939	12.4897	11.6163	12.7811	12.0338	12.0463	11.896	12.3103	11.9905
A_33_P3365432	8.4327	8.0731	7.91596	7.03946	7.69069	8.25829	7.82009	7.87012	6.71275	7.90142	9.53078	7.85555	7.7657	8.33006	7.71398	8.39219
A_23_P10873	7.37188	6.68905	6.8294	4.97406	5.97505	6.60912	6.58951	6.6017	6.27938	6.79334	7.80088	6.70275	6.8003	6.48021	6.42731	6.60994
A_33_P3348594	1.38658	1.47483	1.36726	1.40122	1.45393	1.42601	1.46844	1.57355	1.42055	1.38554	1.76721	1.48564	2.31148	1.43041	1.48518	1.42553
A_19_P00322603	2.39601	1.37586	2.00557	1.4001	2.19232	1.4253	1.46829	1.43641	1.41956	1.38456	1.9529	1.86659	2.55155	1.42959	1.4843	1.42456
A_33_P3288659	4.54456	3.82728	4.20656	4.30853	3.27552	4.09578	3.57033	3.74355	4.20896	4.09092	3.93856	4.28105	3.62184	4.16883	3.50989	4.12287
A_33_P3282075	4.02924	3.39475	3.14705	3.73575	8.57409	4.65049	4.77504	4.70465	3.9014	3.48573	3.91685	4.29982	5.00484	4.48194	4.92399	7.49798
A_33_P3235132	6.23975	6.93173	6.46187	6.81513	6.3831	6.51281	6.48967	6.81124	6.5711	6.81978	6.87796	6.1735	6.51223	6.71334	6.37677	7.91145
A_23_P134085	6.50361	7.38542	6.91578	5.88532	6.74543	6.65499	6.49674	7.38542	6.85026	6.89646	5.82688	6.92532	5.97365	6.72818	6.45954	7.70447
A_23_P41114	8.92036	9.17966	9.04908	7.92965	9.50396	8.28095	8.53321	8.14749	8.43784	8.63287	8.69761	8.91495	9.21766	9.15449	8.81681	9.16052
A_24_P56689	6.54879	6.49896	6.7502	7.14171	7.02462	6.78041	6.82358	6.79032	7.24002	6.77142	7.2172	6.48967	6.38734	6.71478	6.60374	6.86927
A_33_P3415491	7.06611	7.98316	7.06661	8.12367	7.93177	7.94603	7.1847	7.55223	7.32728	7.62898	6.37452	6.79008	7.74089	7.48138	7.89742	7.95571
A_23_P418413	10.0625	10.0401	10.2317	9.89028	9.14368	9.3998	9.25532	9.89383	10.2176	9.97742	9.43705	10.0706	9.56505	10.1415	9.69265	9.36577
A_19_P00803373	6.56078	6.759	6.61895	6.1696	5.71579	7.30902	6.7038	6.85826	6.5046	6.10086	5.75078	6.51338	6.92888	6.34208	6.38805	6.52068
A_23_P1014	9.78906	8.9018	9.10063	9.45766	8.95822	9.43191	9.35291	9.46241	9.79496	9.70678	8.99771	9.43987	9.79176	9.34069	9.60434	9.63422
A_23_P116902	3.09668	3.17148	1.93538	1.6651	1.53622	2.0883	1.5644	2.51604	2.01164	2.28655	1.61761	1.793	1.88867	2.11338	1.64821	1.72925
A_33_P3800734	4.56987	5.89784	4.94828	4.56636	3.12729	4.98416	4.68073	5.44938	4.79104	5.3309	4.63113	5.30302	4.29161	5.31114	3.59726	4.94383
A_33_P3219596	5.71173	5.77461	5.45584	5.67908	5.53805	5.87689	5.76035	5.15723	5.71767	5.74446	4.72179	5.1411	5.69769	5.38132	5.40402	5.70794
A_33_P3326822	3.13288	2.80124	2.84508	2.82745	2.43736	2.83104	1.49405	2.34928	2.17349	3.36932	5.43372	2.40902	2.33709	1.43686	1.5191	3.88489
A_33_P3410935	11.6974	11.829	11.6713	11.6974	11.2204	11.6487	11.7124	11.3744	11.4776	11.4257	11.0833	11.6725	11.5671	11.6684	11.9041	11.8496
A_23_P114713	7.6064	8.40922	9.13699	9.1779	7.9357	7.78474	8.84191	8.44859	9.23056	8.96788	8.5994	8.89675	9.19058	9.52658	8.38932	8.22478
A_33_P3209025	4.27209	5.16684	4.9697	5.27699	4.34878	4.38542	4.77399	4.67188	4.89598	5.29013	4.4606	5.1631	4.89878	4.62697	4.34238	3.36634
A_19_P00323968	1.40712	1.39521	1.39526	1.41832	1.48603	1.45697	1.51061	1.48364	1.44481	1.40114	1.45777	1.42321	1.43273	1.44794	1.54489	1.4567
A_23_P251151	1.45659	1.43929	1.44911	1.45837	1.51877	1.50129	1.55174	2.84912	1.47098	1.43835	1.47626	1.46086	1.46844	1.48315	1.65416	1.5175
A_33_P3393311	1.41244	1.4001	1.40343	1.42311	1.4912	1.46327	1.51726	1.49229	1.9539	1.40552	1.52055	1.42914	1.68362	1.45254	1.55946	1.46595
A_19_P00813597	2.3117	2.61334	2.02474	1.94947	2.40315	3.45395	2.74205	3.41428	2.82745	1.8965	2.39562	2.74995	3.31789	3.09836	1.5665	1.61797
A_19_P00812519	1.42114	1.40799	1.4134	1.43169	1.50023	5.49435	1.53025	1.50554	1.46036	1.41344	1.47433	1.43773	1.4451	3.39963	1.58165	1.48253
A_23_P48669	4.19424	4.12077	4.56688	3.82793	3.63009	4.50793	3.42166	3.3232	3.67027	3.76177	4.02697	4.0626	3.33476	5.0988	4.54532	3.30644
A_33_P3251860	1.4282	1.41444	1.73604	1.43816	1.50785	3.04208	1.53933	1.51493	1.46759	1.41909	1.48189	1.4442	1.45176	6.50175	1.59934	1.49373
A_23_P71757	2.01754	1.41997	1.42723	1.44579	1.51575	2.61472	1.54938	1.52632	1.89024	1.42483	1.48958	1.45108	1.45788	1.47721	1.62426	1.55629
A_23_P415974	5.93141	4.64342	4.456	2.12112	4.94097	5.48026	5.58802	5.77595	6.28486	5.68908	5.52726	5.3873	4.57191	3.50825	6.18306	5.48476
A_33_P3362991	5.95221	1.43073	1.56825	1.45621	1.52656	1.50036	1.5654	3.79717	2.60154	1.77788	1.50158	2.02244	2.33569	1.48825	1.67023	1.52228
A_23_P205428	2.5734	1.39117	1.39206	1.41197	1.45297	1.4436	1.47372	1.54164	1.421	1.38624	1.42952	1.41691	1.41793	1.42519	1.4991	1.44074
A_33_P3298043	7.58563	7.14171	7.4734	6.5908	7.4437	8.03378	8.08135	8.03631	7.94924	7.66038	8.14004	8.03816	7.86951	7.72775	8.03655	8.06926
A_19_P00801002	3.08473	2.5331	2.61472	1.64721	2.09224	3.08614	2.23242	1.55843	2.6002	2.25303	3.06696	1.69934	1.47866	1.50247	1.72999	1.54354
A_33_P3651911	5.92144	6.8003	6.28737	6.69629	6.85176	6.846	6.59444	6.46965	5.93547	6.03549	5.67292	6.55315	6.91237	6.39675	6.54331	6.68259
A_19_P00810840	2.37119	4.28355	2.83039	2.99595	1.54958	1.52253	1.60072	1.57078	2.11792	3.33985	1.56486	2.40315	1.48603	2.01253	1.78543	1.55837
A_23_P118392	14.4498	13.2812	14.7734	12.8688	13.7502	14.0287	14.106	14.2108	15.3388	14.5517	14.3399	14.6202	14.0187	14.2946	14.15	14.2149
A_24_P237878	13.5346	13.3965	13.2952	13.1654	13.3261	13.8069	13.8216	13.5458	13.4258	13.3418	13.4698	13.4531	13.7307	13.5145	13.4742	13.6505
A_33_P3283206	2.87266	3.29427	2.60666	5.85668	3.33948	2.57396	1.62878	2.19985	2.03381	4.03299	2.89542	3.2179	3.06782	1.52576	2.62801	4.61781
A_23_P108785	10.3023	10.3904	10.4604	10.5097	10.2384	10.0455	10.0892	10.3318	10.3569	10.3097	10.5595	10.3916	10.2195	10.5779	10.0425	10.2317
A_23_P121602	7.35905	7.41495	7.88669	7.50608	6.65715	6.98258	7.30719	7.30448	7.84873	7.52794	7.05119	7.47076	7.07353	7.23835	6.92607	6.92249
A_33_P3290709	13.9626	14.0213	11.4491	4.48663	9.14124	11.704	12.4637	14.1099	7.18035	11.7657	13.1722	11.9518	11.0603	12.6175	12.5638	14.3874
A_23_P18692	9.96384	9.64372	10.0841	9.48944	8.8919	9.45131	9.50093	9.6194	10.0165	9.58263	9.44765	9.31068	9.61395	10.016	9.36231	9.47958
A_33_P3642648	4.8372	5.13132	4.66162	4.75301	4.47216	4.79156	5.2242	4.73725	4.86706	4.12813	4.4933	4.62611	5.24015	4.90846	3.52926	5.05436
A_23_P111961	8.91962	9.07779	9.02482	9.08258	8.29516	8.54008	8.56604	8.86343	8.72902	8.87684	8.93619	8.93646	8.92792	9.17099	8.62429	8.90793
A_23_P67661	15.0859	14.8402	14.7909	14.2487	14.313	14.8534	14.822	14.7909	14.6169	14.756	14.6267	14.9267	15.0633	14.9619	14.8402	14.8402
A_33_P3737979	4.41459	2.26665	3.53355	2.65285	1.65882	4.27932	2.86257	5.36222	3.4178	3.64289	2.78601	3.90788	3.81234	4.71703	2.27815	3.62739
A_23_P391725	7.72902	7.80627	7.48024	7.66431	7.5468	7.70134	7.90395	8.06926	7.99276	7.84935	7.85834	7.76823	8.09827	8.10793	7.56566	7.5957
A_33_P3370763	1.53542	2.32327	2.42353	2.6757	1.64277	2.73394	1.7717	3.17594	3.02198	3.45819	3.50471	3.2155	3.32196	6.55065	2.41206	3.82728
A_33_P3235716	13.1041	12.539	13.0333	12.7741	13.7426	13.0082	13.3312	12.9769	13.2248	12.9808	13.1601	13.1384	12.9247	12.769	12.8007	12.9355
A_33_P3326553	8.28974	8.73063	8.09322	8.43703	8.59172	8.67239	8.15718	8.31369	8.36883	8.62461	7.96409	8.17339	8.58536	8.2824	8.06869	8.34335
A_32_P193646	8.4176	8.46213	8.6954	8.99241	7.9742	8.19691	8.42347	8.2344	8.52986	8.47919	8.52137	8.28514	8.43784	8.59146	8.21358	8.31924
A_24_P301547	6.49965	6.61771	6.52138	6.16745	6.56078	7.76204	7.06255	6.72917	6.10496	6.11299	6.28709	6.79032	7.3618	6.33665	6.76915	6.87796
A_24_P285623	9.27006	9.27617	9.37991	9.62131	9.0562	9.21258	9.11042	9.16343	9.41485	9.41244	8.87489	9.50908	9.25283	9.41044	9.21801	9.27617
A_33_P3350378	1.5791	5.85718	3.89391	5.06224	3.66319	5.98777	1.90354	1.82115	1.92699	2.5687	1.90669	1.58165	3.68409	1.6495	2.74264	4.16991
A_23_P117727	6.35712	6.59613	6.66586	6.75478	5.80833	6.35581	6.36909	6.34125	6.75186	6.47121	6.29229	6.60431	6.50645	6.64381	6.37326	6.35605
A_33_P3229370	9.75715	9.4974	9.41883	8.67468	9.88202	10.112	9.89557	10.0818	9.23124	9.53744	8.59453	9.63463	9.68346	9.4573	9.75715	9.08326
A_33_P3383491	1.88232	2.80355	1.54669	4.98335	1.73586	1.69431	1.96598	1.88792	2.57678	2.61126	2.46274	1.82267	1.60441	1.67972	2.87235	2.00596
A_33_P3241511	1.52233	1.51193	1.66592	3.41971	1.85023	1.56966	1.63578	1.60486	1.55394	1.49782	1.97034	2.14398	2.89698	1.56128	2.0868	4.3537
A_24_P944458	6.99554	6.79364	7.10431	6.54208	5.89368	6.31619	6.36291	6.51858	7.13354	6.94463	6.85876	6.63764	6.37779	7.23693	6.14673	6.66586
A_33_P3262391	1.62914	1.82363	2.47891	1.61882	1.78509	1.73781	2.03242	6.8416	2.58348	1.57734	1.67984	1.60314	1.63048	1.71695	3.02088	4.25334
A_23_P74668	6.52167	7.54274	6.54902	7.10184	6.88289	7.20961	6.68905	7.3075	6.6418	6.88265	5.77883	6.29128	6.97184	6.60003	6.83841	6.78456
A_19_P00804189	3.60943	5.81392	3.62602	4.04288	4.02583	4.76581	4.3332	3.81993	3.94313	6.9104	3.29144	3.66573	4.59157	3.82845	4.69722	4.39989
A_23_P111737	7.56505	7.82088	6.99989	6.89867	7.46446	7.95984	8.74846	8.02361	7.29582	7.80777	8.31178	7.66318	6.44714	7.68609	6.72251	7.70476
A_33_P3333890	5.26488	5.29013	5.04399	5.22371	5.71717	5.70767	5.2935	5.25631	4.77012	5.88711	4.52508	4.97206	5.52973	5.4964	4.57331	5.61334
A_33_P3231613	6.49702	4.84215	5.52232	5.04684	4.99014	5.28575	5.40351	4.67658	4.93607	5.40126	5.01636	5.60281	5.28838	5.28712	5.52185	5.62086
A_23_P152949	7.29659	5.05335	4.94649	4.99014	4.75301	4.65917	4.75	4.4676	5.20478	4.61377	4.67919	4.71518	5.33387	4.91847	4.98638	5.21526
A_19_P00810151	4.29467	4.54843	4.60593	4.21145	4.93814	4.38785	4.54361	4.54173	4.52704	4.03522	4.64486	3.65877	4.651	4.51162	4.4268	4.67188
A_19_P00322909	4.38946	4.5744	3.93652	4.1157	3.72063	3.87187	2.14324	2.09723	4.61835	4.34395	2.55356	3.33783	3.60168	3.45366	3.21139	2.25227
A_19_P00322347	6.73645	7.71398	6.78065	7.29635	7.43076	7.63779	7.17148	6.85002	6.88877	7.22559	6.79812	6.81234	7.6443	7.03079	7.36075	7.33638
A_24_P46953	8.26058	7.69558	8.1546	7.90691	7.95093	7.53018	7.55765	7.71222	8.6228	8.04836	7.94316	7.87388	8.02387	7.69246	7.77301	7.74137
A_33_P3235546	2.54385	3.94973	2.04944	2.91094	2.7308	1.84979	2.18073	2.15045	1.74537	3.04971	1.73468	1.62281	3.58439	2.10037	3.30884	6.40655
A_23_P357860	6.02231	5.55502	6.69546	5.65406	5.01372	5.55038	5.842	5.65574	6.15131	6.16202	6.75047	6.17184	6.08955	6.16701	5.93248	5.89727
A_33_P3367855	10.7567	10.7619	10.9573	10.6371	11.9939	10.8959	11.0298	10.6877	10.5457	10.7051	10.8003	10.921	10.7215	10.6058	10.7057	10.7598
A_23_P41942	5.23074	5.6321	5.4471	4.83282	5.36073	5.72803	5.6376	5.37397	4.88288	4.67094	4.50349	5.22243	5.92876	5.77486	5.92223	5.74237
A_23_P111303	8.30445	8.19325	8.51478	8.27363	7.30308	7.65843	7.60721	8.09745	8.286	8.06893	8.03313	8.13183	8.05576	8.27059	7.93394	7.76005
A_23_P114952	8.981	9.01725	9.32531	8.75482	8.76272	8.93762	9.36477	8.88324	8.81773	9.0211	9.36814	9.21868	8.56553	8.90379	8.72872	8.99497
A_33_P3338292	2.23867	2.31909	2.21814	1.75835	1.95351	5.9759	2.21477	3.33689	2.51282	3.49621	1.75601	1.74307	1.87229	1.86906	3.38123	5.77305
A_23_P251927	9.08326	8.86942	9.38809	8.90379	8.57653	8.72592	9.09766	8.83555	9.45131	9.27224	9.52344	9.26375	8.85967	9.16611	9.27783	8.83975
A_23_P60499	9.94855	10.0621	9.97588	10.0694	9.38214	9.73078	9.27855	10.1339	9.51757	9.59532	9.41631	9.91462	9.44259	9.44478	9.4663	9.68413
A_33_P3325257	5.63135	4.89808	4.02973	4.84548	4.609	5.01177	4.16255	4.49037	4.83167	4.43989	4.93384	3.72427	4.7229	6.03982	3.59125	3.51809
A_33_P3749627	5.32622	1.95518	3.20421	5.08035	2.96734	2.50522	3.9941	2.2427	3.4014	6.2995	3.08473	2.79487	2.67725	6.27224	3.87086	2.45096
A_19_P00801459	6.97554	4.65275	4.41698	5.69625	4.72621	4.84727	5.36761	4.78715	4.81384	5.91369	5.25431	5.44794	5.43035	4.90766	4.53155	4.88659
A_23_P106103	1.84585	1.60466	1.68599	2.13313	1.99132	1.57522	2.09427	1.92251	1.4922	1.63891	1.47944	1.61214	2.1373	1.80786	1.63092	1.59499
A_33_P3406493	1.6029	1.55441	1.52248	3.21912	1.61976	2.48564	1.68427	1.74212	1.60493	2.05027	1.9207	1.49597	1.9487	1.61489	2.44025	2.55916
A_23_P416191	6.72307	7.05067	6.98476	7.53018	6.00643	6.24546	6.30111	6.56943	7.35022	7.4671	6.39624	7.25682	6.49269	6.07325	6.06697	6.37597
A_23_P14464	7.91631	8.12229	7.57615	7.70382	7.36273	8.34707	7.8725	8.63054	7.70846	7.78243	7.88127	8.01048	8.42829	7.92173	7.97381	8.02361
A_33_P3375950	14.154	14.3627	14.2031	14.564	14.0187	14.106	13.7629	14.1571	14.4402	13.8565	13.001	14.0089	14.3158	14.1391	13.8341	14.0984
A_23_P430411	4.39088	4.83643	4.74299	3.02347	1.75849	3.86481	3.81287	3.76177	2.87899	4.6251	6.71502	4.00722	6.28269	4.56963	4.32116	3.86529
A_33_P3421438	2.2946	2.25666	2.44932	2.36243	2.25303	2.78474	2.79053	3.54833	1.90915	1.59009	1.60919	1.73648	2.83008	1.71381	4.71175	3.55294
A_33_P3225195	1.5843	1.61174	1.54072	1.60132	2.5187	1.68734	1.83888	1.74468	1.75751	2.5368	1.60504	1.46202	3.04814	1.71201	2.5872	1.99059
A_32_P14744	14.4099	14.4654	14.5686	14.9267	14.1251	14.2222	14.3223	14.3698	14.5517	14.4364	14.3627	14.4613	14.5989	14.5008	14.1428	14.4364
A_23_P39453	8.61767	9.23762	8.62855	9.13601	9.30446	9.52412	9.33919	9.37837	8.8135	8.96632	8.79506	8.8543	9.7363	8.98171	9.25093	9.59862
A_23_P113634	8.11466	8.29207	8.3681	8.36238	7.75855	7.73192	8.03214	8.08135	8.39911	7.96106	7.9913	7.87201	8.1684	8.21574	7.63717	7.70913
A_33_P3384902	1.9379	5.74596	1.83972	1.59522	1.71401	6.77599	1.79681	1.70135	2.05232	1.57862	2.82075	1.93971	1.64768	2.47768	4.06311	1.9489
A_23_P25176	3.80415	3.58494	4.55483	1.56066	3.42907	4.43798	4.59381	2.19632	2.20593	1.94646	3.01116	2.38887	3.58777	2.10102	4.16364	4.18769
A_33_P3358342	10.3299	10.7913	10.2713	10.4171	10.523	10.4	10.5734	10.6004	10.473	10.5437	10.4385	10.53	10.4519	10.7556	10.1265	10.2957
A_33_P3247474	1.55995	1.58038	1.52551	1.58803	1.68922	1.6516	1.76076	1.67147	1.6179	1.65416	1.66118	1.479	2.31049	1.68323	2.4384	2.1136
A_23_P110276	1.51362	1.47433	1.48958	1.48478	1.57258	1.78159	1.56945	1.83415	1.49042	1.6489	1.51788	1.52731	1.54511	1.51788	1.62262	1.55689
A_33_P3247237	6.5102	7.15138	6.73626	6.72577	7.71995	7.77405	7.06924	7.39599	6.26736	6.61821	6.67614	6.79542	7.78443	6.80976	7.59727	7.80654
A_23_P76761	7.47858	7.22238	7.70941	7.06135	6.17184	6.32938	6.76214	7.29192	7.29558	6.93972	6.77821	6.98566	7.18035	7.36844	7.07489	6.80077
A_23_P148821	7.99023	8.01235	8.23462	8.13098	7.45366	8.05157	7.72704	7.59026	8.11466	7.90755	7.49161	7.62933	8.00456	8.19262	7.86243	7.8887
A_23_P48455	7.79949	8.61708	7.9843	8.70084	8.49007	9.06662	8.18747	8.11659	8.20237	8.30936	7.19932	8.02685	8.86414	8.08708	8.82541	8.8719
A_23_P70794	7.9913	8.07132	8.02387	7.49328	7.17128	7.88894	7.37028	7.81534	8.23267	7.60661	7.49121	7.90029	7.82315	7.96908	7.60442	7.73508
A_23_P147786	4.28428	2.74927	3.31398	6.95592	1.63723	5.07263	4.66745	4.01406	6.27726	4.77889	4.81586	4.59907	5.47049	3.94804	4.86166	3.88915
A_32_P205241	1.65949	1.66642	1.55762	1.64333	1.79477	1.77201	1.99198	1.91667	1.70218	1.61655	2.73843	1.73409	2.20874	1.81967	2.88167	2.1536
A_19_P00318845	1.52585	1.53288	1.49675	1.83833	1.62246	1.5933	1.6651	1.5959	2.17534	1.52743	1.53429	2.20201	2.77086	1.62254	2.11559	2.59039
A_33_P3280521	7.00625	6.5284	6.91012	6.28125	8.3355	6.88554	6.35633	7.79984	6.34077	6.61514	6.53487	6.75369	6.41597	6.11322	6.65604	6.31044
A_33_P3325429	1.51463	5.25559	1.48681	2.22481	1.59952	2.11278	1.63916	3.90788	1.57108	1.51446	2.7334	1.47634	2.00246	1.59783	3.43704	1.68382
A_33_P3241541	5.52869	6.5774	5.85045	5.46741	3.9807	4.81264	4.93061	4.79495	5.4654	5.6376	4.88792	5.27849	5.14646	5.31415	5.20528	5.61671
A_19_P00807891	1.5035	1.50628	2.09982	1.52542	1.58217	1.56168	1.61432	1.5579	1.55473	2.69088	1.51215	1.47195	1.5611	1.57954	1.92033	6.98813
A_33_P3293362	9.11778	8.85362	9.09094	10.2294	8.87056	9.30052	9.08564	9.10729	9.91594	9.40342	9.42814	9.17593	9.57533	9.60201	9.15073	9.18846
A_23_P119886	1.52848	1.74084	1.72689	2.18073	1.56917	1.72678	1.82825	1.58764	1.85218	1.76103	1.8816	2.15407	1.94263	1.57847	2.1548	1.66395
A_23_P121459	2.12014	2.28325	1.73244	2.04254	2.1116	2.90599	2.58605	2.99618	1.57197	1.81413	2.47124	2.75805	2.14502	2.40762	2.42241	2.64987
A_23_P100392	8.99935	9.30969	9.06591	9.60554	8.47743	8.80582	9.27656	9.09527	8.89551	8.95366	9.02208	9.02482	9.40487	9.30088	9.29366	9.25564
A_33_P3367201	5.89603	5.86352	6.76891	6.95487	6.14252	6.00977	7.00318	6.8476	6.93677	6.87877	6.87199	6.46995	6.35941	5.73085	6.92169	6.64303
A_23_P17826	2.02281	2.29559	1.87989	3.45337	6.50743	1.58785	1.67996	1.64596	2.02563	3.68441	1.52318	1.54298	1.5539	2.33007	1.99503	1.64349
A_24_P224488	9.85434	10.4358	10.2449	9.66491	10.5381	10.442	10.499	10.2987	9.97984	9.8674	10.5621	10.2886	10.4766	10.157	10.6344	10.0912
A_24_P631848	7.82929	5.46464	4.80596	5.32115	4.90291	4.98949	4.77527	5.18743	5.30963	5.00987	6.12265	4.89184	4.82848	8.08291	5.0617	5.05859
A_24_P243749	12.8688	12.3193	12.9714	12.2097	12.1996	11.9705	12.61	12.7353	13.8502	13.0069	12.8894	12.9307	13.2762	13.9691	12.7925	12.529
A_24_P118231	9.01508	8.53137	8.82407	8.71838	8.56553	8.83176	8.70298	8.59837	9.10203	8.95088	8.34669	8.47919	9.05381	8.99634	9.12388	8.93646
A_33_P3212782	12.3971	12.0283	12.4425	12.3956	11.5168	12.0272	11.9013	12.0612	12.3496	12.0531	12.4076	12.1805	12.0919	12.8047	11.8595	12.1881
A_19_P00804730	5.27601	5.76012	4.71344	8.0384	5.31563	4.8274	4.96031	4.5965	4.94723	5.43725	4.67165	4.65254	5.38014	4.91874	4.68607	8.14649
A_33_P3280955	1.44624	1.44295	1.43046	3.62239	1.51375	1.49688	1.53167	2.87123	1.49075	1.44683	1.46142	1.4388	1.49517	1.50664	1.61557	6.39306
A_24_P334248	1.44218	1.43942	1.42784	1.74973	1.51027	1.49397	1.5271	1.48539	1.48654	2.73868	1.45851	1.43682	1.49099	1.50236	1.60486	3.03416
A_23_P80626	8.2133	8.49058	8.27363	8.21549	8.52685	8.36182	8.43658	8.31216	8.51075	8.4314	8.03716	8.65697	8.65414	8.45636	8.49086	8.57501
A_23_P328600	8.94493	9.21479	9.18988	8.87056	9.06931	9.12069	9.13365	8.93537	8.75926	9.02451	9.37077	8.97457	8.65323	8.76647	9.236	9.08466
A_33_P3267822	2.91325	4.70918	3.94599	4.5172	4.12462	4.26464	4.5475	5.12513	2.97838	4.02953	3.87827	4.81462	4.96114	4.07095	4.73034	4.80805
A_24_P191931	1.42895	2.01446	2.868	4.01591	1.49581	1.47891	1.51269	3.42369	1.47229	1.42934	3.08525	1.42828	2.13996	5.12414	1.57274	1.49538
A_23_P215214	4.1524	3.42986	4.00924	3.877	3.34098	3.76527	4.40447	4.10235	4.50962	3.47308	3.79609	4.45959	4.09305	4.91277	3.4926	3.38424
A_33_P3322075	8.80203	9.23151	9.02145	8.81419	8.63901	9.27127	8.97042	8.97673	8.45433	8.8625	8.96751	9.03814	9.12316	8.97346	8.79734	8.98895
A_23_P103703	11.662	10.1039	10.8567	10.4833	11.0942	11.3354	11.7903	11.4086	11.6822	11.9002	12.3682	11.0575	11.5277	11.4946	12.0381	12.1101
A_19_P00316314	2.7049	1.41251	1.40256	2.03525	2.87622	1.46523	1.49929	1.46066	2.23431	1.46967	1.43804	2.45016	2.43098	1.47244	1.54602	2.79271
A_23_P28953	6.23277	5.92655	6.36319	5.15491	6.77706	6.03175	5.94423	6.47716	6.27522	5.96611	5.80381	5.83174	5.83111	5.74596	8.67141	5.5909
A_23_P405129	7.30553	6.81177	7.03214	5.7267	5.69846	7.1442	6.30255	7.01499	5.57241	6.42823	6.59499	7.15273	5.56878	6.92834	6.65662	6.80366
A_23_P37327	8.75347	8.74786	8.93435	8.22926	8.20172	8.45819	8.93646	9.17424	8.93646	8.5293	8.34793	8.61924	8.51633	8.8676	8.2201	8.51791
A_33_P3292915	5.4112	5.67934	5.3521	6.50088	5.42429	6.18744	5.99111	4.73795	5.4636	5.43428	6.73931	5.51486	5.20528	5.74709	5.45005	5.81392
A_24_P174793	3.32123	4.32064	3.33948	3.57743	1.4853	1.47953	3.43475	2.90954	2.25801	3.33343	1.95221	2.16443	2.11307	2.54852	1.62463	2.58914
A_23_P121533	13.6697	13.4306	13.3965	12.1045	12.3587	13.1364	12.7159	12.641	13.1147	13.3366	13.7629	13.699	12.5955	12.8556	12.9629	13.4507
A_33_P3344264	9.48458	9.47061	9.78518	9.95493	10.3554	9.79824	9.92031	9.54069	9.56505	9.74359	9.73957	9.53246	9.58496	9.49021	9.81947	9.87252
A_33_P3291636	4.80459	5.54763	5.15372	4.99332	6.05787	5.22371	5.46689	7.71318	5.14351	5.51856	5.7191	5.37732	5.28758	5.84563	4.58458	5.14003
A_33_P3280355	10.473	10.8776	10.667	11.1092	10.7632	10.7057	10.9445	10.7002	10.8995	10.5931	10.1009	10.8123	10.8099	10.7951	10.652	10.3164
A_33_P3371175	10.1525	10.3066	10.3023	10.0801	9.92743	10.2206	10.3588	10.4585	10.0534	9.89146	10.1124	10.3048	10.4864	10.2017	10.0706	10.2404
A_19_P00805883	5.81603	5.36442	3.96855	3.66344	3.89763	4.77638	3.95887	5.00077	3.73511	3.81128	4.11223	3.45111	4.02508	4.79877	3.48525	3.44828
A_23_P113317	7.73082	7.50522	7.85054	7.88216	7.83624	7.45458	8.08162	7.62487	7.78659	7.88669	8.42916	7.8357	7.45179	7.56271	7.65516	7.64074
A_23_P60283	9.78159	9.22492	9.87214	9.0503	8.97582	9.22338	9.06121	9.19843	9.95312	9.68991	9.56866	9.42996	9.33961	9.54786	9.47277	9.42623
A_23_P68899	10.7097	10.6014	10.5343	10.8123	10.7522	10.6224	10.9676	10.4653	10.5085	10.574	11.153	10.627	10.6476	10.5431	10.7199	10.7097
A_19_P00803560	1.38802	1.37889	1.36938	1.40301	1.45487	1.4282	1.46901	1.43614	1.42145	1.38619	2.36168	1.78712	1.42136	1.43128	1.4853	1.42696
A_33_P3352727	1.38692	1.37723	1.36823	1.40175	1.45414	1.42719	1.46833	1.43606	1.42029	1.38508	1.41757	1.38937	1.41987	1.43008	1.48398	1.42569
A_24_P380349	1.42526	1.65623	1.76203	1.42114	1.56856	1.43554	1.45659	1.44683	1.44299	1.41767	1.43641	1.40952	2.77233	1.44505	1.52551	1.46385
A_23_P114947	8.79734	8.43658	8.19239	8.36846	8.17651	8.34071	7.98249	7.89057	8.06343	7.82064	11.1125	8.11252	8.41517	8.43834	8.2319	8.47388
A_23_P106822	9.12246	9.40518	9.35675	9.1786	9.29693	9.06859	9.11181	8.93646	8.95539	9.16783	9.22426	9.13737	8.92729	8.95572	8.98657	9.16783
A_23_P134755	7.40833	7.26009	7.62343	7.35333	6.86003	7.67995	7.12524	7.35631	7.9426	7.22531	7.11535	7.40867	7.81067	8.05545	7.76204	8.05353
A_23_P40693	7.23835	7.52175	7.64074	7.72667	6.97637	6.96041	7.51042	7.40783	7.38748	7.63779	7.47127	7.6471	7.27198	7.74756	7.18952	7.63959
A_33_P3407344	1.38404	1.37315	1.76764	2.34356	2.44631	1.42539	2.17312	1.44088	1.41687	2.19232	1.42092	2.11635	2.00404	1.42601	1.48311	4.71722
A_33_P3362826	3.18551	1.37328	3.35804	2.90417	1.45549	1.42598	2.11055	1.44193	3.46792	2.53173	3.31947	2.00536	2.24617	2.20147	1.48437	2.66887
A_33_P3382303	5.71966	5.76701	5.68459	4.98112	5.33358	5.06851	5.65655	7.15881	4.75112	5.72176	8.08534	5.72038	5.1589	6.23877	5.3576	5.79941
A_23_P12113	5.09188	4.88517	4.70235	4.86589	4.96433	5.12844	5.23959	5.52257	4.73085	4.96754	4.73874	5.27936	5.4611	4.98664	4.70633	4.7869
A_23_P381505	1.38705	1.37485	1.37068	5.85844	1.45891	5.40476	1.47707	1.44697	1.41893	1.38307	1.42608	1.39463	1.41403	4.24622	1.48989	1.42608
A_32_P15421	6.00749	6.58669	6.3994	6.92302	6.43873	7.41244	6.49548	5.88739	6.23472	6.42269	7.28396	6.83585	6.45094	7.21449	6.40288	6.55804
A_33_P3260066	3.94543	5.3252	3.51525	3.79187	4.26287	7.5871	4.25202	3.82019	3.45255	4.15206	4.42632	3.87212	3.82157	4.45043	4.12003	4.13618
A_23_P208358	14.8787	14.9267	15.0957	15.4675	15.4569	14.8844	15.0859	14.8274	14.9747	14.9619	15.2604	15.0381	15.0808	14.836	14.9024	14.9531
A_24_P268729	4.42844	4.10999	4.7288	5.47455	4.69888	4.37995	5.32648	4.70507	4.80678	4.15464	5.19977	4.81002	4.40017	5.51979	4.13077	3.89669
A_23_P115137	11.9518	11.8873	11.9705	12.045	11.6024	11.9338	11.9725	12.0594	12.2277	12.0539	11.7267	11.9569	11.9184	12.1464	12.0072	11.945
A_33_P3313685	2.91881	2.46381	1.62914	1.83793	1.46947	1.44018	3.54883	3.93317	2.15382	1.38882	3.60276	1.40695	1.41925	1.43328	1.5104	1.4361
A_19_P00331573	5.33196	6.05982	5.40004	5.74163	5.59332	5.87971	5.65734	5.51677	5.39704	5.61484	4.69918	4.89153	5.41518	5.09832	5.29934	5.4471
A_33_P3261024	4.00972	3.23029	2.93811	3.07605	2.82498	3.53905	3.85602	3.76633	2.88414	3.5295	2.35509	3.59616	3.50135	2.44196	1.51987	2.82212
A_23_P113623	11.2782	11.0111	11.1333	11.2939	10.8837	10.9539	11.1098	11.1802	11.3626	11.2243	10.9371	11.1306	11.3354	11.1564	11.0947	11.1679
A_23_P57248	1.40183	1.38928	1.3896	1.41228	1.479	1.45118	1.50178	1.66642	1.43797	4.614	1.44919	1.41736	2.34074	1.44097	1.52955	1.44732
A_33_P3399380	1.40397	1.39151	1.66767	1.41469	1.48166	2.73554	1.50526	1.47808	1.44037	3.82349	2.10224	2.07284	1.42833	2.78498	1.53502	1.45083
A_24_P416645	1.40821	1.39623	1.39765	1.41928	5.38068	1.45902	1.51215	1.4855	1.44583	1.40169	1.4583	1.42536	3.67157	1.44853	1.54573	1.45918
A_33_P3303305	1.4106	1.39867	1.40179	1.42169	1.48975	1.4623	1.51588	1.49014	1.44879	1.4038	1.46124	1.42858	1.43565	1.45105	1.55351	1.46319
A_33_P3219870	12.9268	13.2154	12.7811	13.2634	13.5789	13.4286	13.607	13.0312	13.1193	13.5046	14.0252	13.1001	13.064	13.3089	13.1537	13.0216
A_24_P277934	13.872	13.3646	12.9285	12.6805	12.8471	13.52	13.257	13.3793	13.5509	13.7629	13.3418	13.4871	13.4531	13.3418	13.2952	13.7754
A_23_P105664	9.69786	9.24183	9.83649	9.41562	8.80737	9.05839	8.99464	9.32804	9.94525	9.45205	9.17556	9.44219	9.40385	9.50758	9.40298	9.18624
A_23_P115861	4.89411	5.09134	5.0942	4.75921	4.72179	4.70606	4.78556	5.12438	4.65574	4.49037	4.94828	4.87071	5.21887	5.19837	4.39257	4.57358
A_33_P3376786	1.42979	1.41585	1.42234	1.43984	1.51038	1.48486	2.8055	1.51834	1.93035	1.42021	3.14006	1.44653	1.45341	1.47183	1.60204	1.49654
A_23_P64990	7.22702	7.23788	6.88848	6.79198	7.35093	7.42743	7.11844	7.51553	7.41957	7.49632	6.92272	6.98836	7.39089	7.22189	7.15964	7.28793
A_19_P00320757	7.51658	8.11157	7.37887	7.74611	7.83142	7.99787	7.33425	7.26196	7.38788	7.68609	6.51173	7.43504	7.91415	7.39927	8.04215	8.06574
A_24_P204011	3.57895	1.42526	1.81169	2.61472	2.41338	1.49581	3.52081	4.64295	3.91229	1.4291	5.08115	3.08352	3.24768	3.51698	1.6429	2.61098
A_19_P00324952	4.48194	2.02058	2.55581	2.46601	1.52485	1.49924	1.56346	3.62853	3.11135	1.75894	2.06913	1.73052	1.58938	1.48599	1.65826	3.06069
A_23_P108699	1.96795	1.6889	1.79553	1.76821	1.60042	1.5353	1.57194	2.05944	1.52193	1.71533	1.6813	1.61047	1.69165	1.54612	1.8009	1.63439
A_23_P51884	9.26158	9.72796	9.43633	9.53004	9.86208	9.49248	9.46035	9.37109	9.32855	9.29366	9.084	9.42224	9.167	9.27478	9.32224	9.33788
A_23_P1833	3.46227	3.26307	3.04946	2.763	1.45714	1.50408	2.5961	1.48518	3.30912	3.62308	3.48087	1.88828	2.99065	1.43776	1.51819	1.46112
A_23_P38567	10.2453	9.77564	9.94691	8.1722	8.90502	9.51415	9.7317	10.0958	9.2719	9.41044	9.52065	10.0468	9.76314	9.42926	9.81476	9.67576
A_33_P3333054	7.44869	7.87334	8.33733	9.16572	7.59134	7.76262	8.06949	7.77889	8.8978	8.69135	8.80946	7.94924	7.80436	8.12487	7.99419	7.78301
A_23_P113701	5.79641	6.27856	5.17628	5.39386	5.43035	5.94873	5.28712	6.21227	4.68756	4.4797	5.13426	5.68459	4.56149	5.41384	5.21719	4.91654
A_23_P119344	4.96942	5.45751	4.96259	5.62918	4.20357	4.59769	5.24075	4.31347	5.75156	5.76559	5.98266	5.833	4.29467	5.17016	4.92238	4.49108
A_23_P100189	3.61659	3.34124	3.54657	3.58439	3.62602	3.32723	3.34792	3.36267	3.63274	3.86245	3.2265	3.46761	3.5959	3.51241	3.55097	3.40714
A_33_P3407414	6.46134	6.81319	6.47829	7.35449	6.75989	6.63974	6.75742	6.33338	6.84784	7.23916	7.08936	6.9104	6.83702	6.38577	6.79864	6.95832
A_32_P121303	8.23986	8.35926	8.33112	8.41517	7.94976	7.96621	7.70218	8.12835	8.01107	8.07632	7.80866	8.40815	8.13123	8.16749	7.72851	8.23652
A_19_P00319471	3.79242	3.47222	3.31567	3.61919	4.00898	3.8675	3.00411	1.62963	3.38646	3.81155	3.40897	3.26019	3.10487	3.34739	3.36267	3.20448
A_23_P144453	12.697	12.3744	12.6473	12.6895	12.1427	12.0856	12.44	12.2603	12.8182	12.6161	12.8863	12.3878	12.014	12.8441	12.167	12.3733
A_23_P200443	10.9924	10.9441	10.8702	11.1345	10.7981	10.7864	10.9826	11.0909	11.2437	11.2865	11.2535	11.0092	11.1731	11.0935	10.7902	10.9859
A_33_P3318963	4.14563	2.27297	1.70198	1.77569	3.252	1.57757	1.7117	1.66481	2.09723	1.87494	1.98915	1.53972	2.95226	1.88271	2.17924	4.88259
A_23_P103837	6.43929	6.79945	6.35552	6.99426	6.99868	6.62796	6.33192	6.3117	6.40165	6.79624	7.13305	6.69457	6.42413	6.66818	6.51804	6.57716
A_23_P36464	7.66098	7.61004	7.57291	7.36559	7.00018	7.23287	7.46474	7.74308	7.44925	7.18981	7.17203	7.50047	7.48459	7.97083	7.14783	7.20961
A_19_P00808834	4.87283	5.71607	4.81111	5.2733	5.21625	5.84563	4.93006	5.16735	4.99099	4.87428	2.3218	4.48321	5.5877	6.10842	5.83948	5.6054
A_24_P415601	11.0008	11.0124	10.4943	10.5592	11.6251	11.3888	11.4198	10.5568	10.6944	10.8246	11.8526	11.0731	10.4838	11.2052	11.2437	11.343
A_23_P135769	13.2611	13.5789	12.7942	13.1215	13.2655	13.3208	13.0776	13.831	12.7299	13.1897	14.0577	13.286	13.5458	13.048	13.2224	13.4357
A_23_P85171	7.7126	8.30728	8.25025	8.6954	9.53797	8.89551	8.34238	8.74382	7.95771	8.32204	7.88928	8.29123	9.28853	7.76652	8.11603	8.49377
A_23_P114084	1.64069	1.56436	2.03151	1.70125	1.90334	1.85062	1.5579	1.58543	1.73671	1.78509	1.63329	1.61266	1.61276	1.59119	1.7173	1.74911
A_33_P3223088	5.57707	5.16023	5.67611	5.82473	5.40237	7.43076	5.94135	6.08508	5.42566	5.20051	5.57435	6.13368	6.08232	5.43725	5.9495	5.73037
A_19_P00323360	1.57427	6.50431	2.15146	3.73483	2.26943	5.35431	1.89756	1.80985	1.65431	1.53556	1.63832	1.58101	1.58393	1.64327	2.70924	1.91708
A_33_P3299854	7.32536	7.46622	7.33259	7.77327	6.8055	7.17885	7.29367	7.05175	7.94663	7.0789	6.98948	7.26091	7.41352	7.40949	6.79307	6.89765
A_24_P569294	9.58186	9.85659	9.49834	9.83079	9.78109	9.91103	9.8691	9.63688	9.36549	9.7567	9.52456	9.82194	9.99748	9.65494	9.83001	9.88111
A_19_P00811569	1.59891	2.99946	2.57028	3.29451	1.73278	1.6925	1.95724	1.87989	2.20894	1.55404	2.89357	1.65863	3.98289	1.67428	2.84211	1.9958
A_19_P00315577	2.51201	2.97145	2.07918	4.11976	1.74363	2.05385	1.98245	1.89988	2.06027	1.85303	1.66047	2.97966	1.60816	1.6846	2.88517	3.22448
A_33_P3380850	1.62037	2.14018	3.13876	3.35861	2.64858	2.30657	3.13155	5.42199	3.1225	2.71409	3.53426	2.95415	2.57648	2.47478	2.96374	4.27083
A_33_P3354434	11.8813	11.6145	11.6611	11.1405	11.8669	11.66	11.9051	11.8845	11.4686	11.6746	11.4316	11.7469	11.6316	11.643	11.7086	11.7181
A_23_P158938	7.47774	7.80679	7.21506	7.51081	7.30834	7.56622	7.59241	8.5931	7.59026	7.52522	7.71318	7.4622	7.90116	7.72252	7.46894	7.50751
A_33_P3359373	3.27574	3.33985	3.3463	2.93357	3.72814	2.76905	3.45657	5.36442	3.7705	3.36267	3.8866	4.21534	3.77349	3.95834	3.46792	3.95083
A_23_P167997	5.88739	6.39651	5.92022	6.74591	6.41007	6.39197	6.27556	6.16156	6.07553	6.52438	6.09811	6.22517	6.05119	6.27583	5.82557	5.74732
A_19_P00317484	13.7502	12.8488	13.4575	11.0151	12.2928	12.8588	13.2248	13.5896	13.2902	13.2048	13.0459	12.8147	13.3772	12.9471	12.9229	13.3156
A_23_P62099	4.57493	1.46451	1.46451	1.49014	1.53361	1.52706	1.57628	1.56878	2.10273	2.22752	1.50686	1.47913	2.05486	2.57396	1.73522	2.58217
A_32_P381593	5.56717	4.00417	4.80268	4.16883	3.38776	4.63134	4.87502	4.8705	3.89737	5.14191	3.54368	4.43307	4.67065	4.62434	4.1691	4.10625
A_23_P121527	9.27157	9.3053	9.0987	8.16027	8.26307	8.94523	8.96569	8.94027	8.56667	8.66777	9.33232	8.88242	8.4469	8.68747	8.94693	8.98342
A_19_P00326532	5.61567	5.30786	6.00921	5.81363	5.63047	5.71442	5.38629	5.944	5.09604	5.59164	4.85597	5.8577	5.62315	5.35841	5.185	4.91796
A_23_P10062	1.4895	1.4796	1.45729	1.49623	1.51747	1.70778	2.14137	1.53542	1.48595	1.56685	1.77985	1.70372	1.53442	1.50538	1.66718	1.79952
A_19_P00320614	3.47413	4.12413	3.0645	4.43908	2.93891	4.0408	4.01143	3.57458	3.92507	4.15669	3.84041	3.72845	3.56782	3.47116	3.24715	4.2976
A_33_P3263293	1.69144	1.64605	1.60352	3.47999	3.37774	1.85084	2.18349	2.14925	1.74363	1.61862	1.73232	1.62484	2.77171	1.81698	3.29403	5.99599
A_23_P12343	12.628	12.6363	12.628	11.3712	11.1046	11.2486	11.2858	11.2913	10.8143	10.8376	11.2486	12.6819	11.0947	10.9392	10.9754	11.2356
A_33_P3397545	1.69988	1.65523	1.60858	1.67954	1.93166	1.86559	2.19962	2.17371	1.75446	1.62512	1.74044	1.62458	1.70069	1.834	3.33948	2.34356
A_23_P110569	1.93035	2.39055	2.55704	2.10983	2.38258	3.14233	2.21152	2.80944	1.76678	1.82841	2.05027	2.70351	2.80794	2.8142	1.73349	1.58477
A_19_P00321449	1.70957	1.66306	1.61363	1.68783	1.94585	2.67802	2.20991	2.19599	1.76304	1.63149	1.74693	1.62222	2.34862	2.3303	3.36019	2.36859
A_33_P3349255	1.71475	5.67824	1.73511	1.69182	2.64424	3.70324	2.21654	3.21068	1.76778	5.89105	1.74983	1.62077	1.71374	6.79167	3.36745	5.91973
A_23_P120467	6.15821	6.40401	6.3125	5.79998	6.31016	6.06849	6.43173	6.47201	6.17213	6.39839	5.81684	6.45819	6.45645	6.44265	6.00083	6.22464
A_23_P93988	7.99276	8.14127	8.07868	7.13685	9.69637	8.45876	8.23584	8.27387	7.90847	8.08148	7.77889	7.90666	7.82432	8.08584	8.19183	7.91221
A_23_P111604	1.46591	1.46338	1.45106	1.47571	1.50565	1.7529	1.52624	1.52073	1.48096	1.4535	1.46813	1.45536	1.48206	1.51178	1.68922	1.54305
A_23_P377616	10.475	9.46211	10.1047	9.4455	10.6224	10.0196	10.7545	10.2124	10.4848	10.2852	10.8092	10.1039	10.0235	10.1509	10.0123	10.0446
A_33_P3411244	3.41656	1.68645	2.03727	1.70915	1.96651	1.89395	2.22235	2.24401	1.78577	1.65094	1.76048	1.60339	1.72803	3.57116	3.39017	2.43905
A_19_P00322442	8.27363	7.7775	7.8698	7.8621	9.03945	8.61126	7.85449	7.8887	7.73867	7.88608	7.83292	8.00775	7.52738	7.42743	7.38271	7.82404
A_23_P160154	5.31915	5.37277	4.98199	5.81281	5.46583	5.76245	5.58161	5.39632	5.429	5.57014	6.28048	5.37564	5.28712	6.0388	5.10383	5.58188
A_33_P3379512	6.43767	5.90597	5.67669	6.95892	6.2081	6.2161	6.19638	5.87719	6.01366	6.50408	6.16156	6.00949	6.31897	6.08733	5.66623	6.3415
A_32_P173662	4.73258	1.69257	2.03655	5.01786	1.9638	4.63688	2.20071	2.25435	1.78712	3.76431	1.75629	1.59107	1.95643	1.89177	3.39149	2.45864
A_23_P63371	5.25707	4.51107	4.81409	6.05955	4.62841	5.46443	5.65104	6.01601	5.67693	5.5776	5.53371	5.45286	5.892	5.03453	4.94176	4.53638
A_19_P00318559	4.08996	4.90111	4.80437	3.44782	3.58868	4.37208	4.45514	4.09376	2.61044	3.26204	3.72292	5.0867	4.10416	3.61894	5.13664	6.16202
A_33_P3307945	1.75325	2.4831	1.61926	1.71685	1.95163	1.87605	2.17134	3.28935	2.09837	1.90603	3.33608	2.08393	1.72971	1.89012	3.38367	2.45942
A_23_P365412	5.11789	4.95546	4.96679	6.12685	4.46782	5.60308	5.30811	5.89368	5.44938	5.32939	5.96687	5.65257	4.86951	5.29701	4.54654	4.30578
A_33_P3332616	7.68982	8.32413	7.92459	8.14382	8.10195	8.97015	8.37586	9.05692	7.85293	8.19954	7.94347	8.23775	9.09704	8.019	8.45876	8.67364
A_23_P313542	1.86906	2.19677	1.67072	1.4617	1.49215	1.62212	2.31435	1.50628	1.54612	1.96755	2.61875	1.38705	1.48066	1.48763	1.58388	1.5276
A_33_P3227788	6.10695	7.17021	6.17184	6.16489	6.90557	5.95491	5.89752	5.8018	6.31647	6.28543	5.35866	6.18931	5.24549	5.79387	5.6004	5.67004
A_19_P00813410	5.34637	7.19258	5.758	6.22464	5.61334	7.26217	5.65682	5.69625	5.62489	5.49569	5.24991	5.44528	5.77461	5.16801	5.75483	5.40476
A_33_P3286937	7.12364	7.51755	7.46867	6.68107	6.0283	8.02165	6.65851	7.06525	6.64618	7.24473	5.93055	7.31692	6.48995	6.62408	7.04508	7.08576
A_19_P00326492	3.10887	5.17141	3.57294	4.50764	1.70167	4.61019	3.86403	3.57612	2.9054	2.34458	2.54785	3.97062	3.81484	3.44369	2.47591	3.68029
A_23_P151459	12.601	12.6062	12.7143	13.1364	12.679	12.5338	12.7428	12.8147	12.7451	12.6819	12.718	12.9525	12.7416	12.697	12.5668	12.5338
A_19_P00317984	10.0878	11.5521	11.9257	11.4257	10.8479	10.9053	11.5644	11.3904	10.4263	10.0429	11.4349	11.7942	11.1521	10.8239	11.5043	11.9002
A_33_P3214635	7.99053	7.91859	7.91145	8.09322	7.09833	7.52402	8.55612	8.38208	7.88578	8.06031	8.51824	8.21207	8.58219	8.2108	8.19151	8.48283
A_19_P00328894	6.13342	7.38363	6.25376	6.49449	6.42048	6.63529	6.16489	6.5501	5.92515	6.08207	5.97977	6.16257	6.99962	6.24004	6.29257	6.21746
A_23_P102937	9.72728	9.92031	9.75091	9.47531	9.26345	9.69163	9.92068	9.82765	9.43987	9.60702	9.93084	9.6738	9.51559	9.96226	9.68991	9.69091
A_19_P00811751	6.38135	6.00446	6.76363	6.884	6.70853	8.3271	6.90784	6.73494	6.76276	6.39143	6.54797	6.64642	6.78813	6.64698	6.42632	6.96769
A_23_P49082	8.71383	8.59023	8.45845	8.54201	9.14479	9.53992	9.16952	8.21667	8.7681	8.94613	9.54675	8.64584	8.29467	8.79137	8.74279	8.98003
A_33_P3293265	2.45041	3.99435	3.14682	3.05004	3.42456	8.60121	4.08577	4.09744	3.66551	2.96832	2.52243	4.06097	3.46179	3.29403	3.78444	4.89905
A_33_P3211198	1.53221	1.5403	1.50227	1.55693	1.6338	4.28474	1.67918	1.60662	1.69566	1.53381	2.72127	2.35972	1.63344	1.63161	2.16846	1.76059
A_23_P145606	2.31148	1.46189	1.66162	2.89219	1.48338	3.99565	2.94855	1.47631	2.49789	1.85146	1.6884	1.69352	1.64812	1.48766	1.59821	1.52793
A_23_P152330	1.52402	1.5303	1.49525	1.54732	1.61847	1.59123	1.66079	5.41056	1.58251	1.52489	1.71921	1.48074	1.59218	1.61682	2.09324	1.72141
A_23_P102083	1.38292	1.39862	1.44864	1.45128	1.38648	1.40322	1.4186	1.43849	1.40833	1.42416	1.39521	1.37535	1.40919	1.63398	1.46623	1.56336
A_23_P3450	6.30111	6.59395	6.68612	7.03919	5.72643	6.20335	6.46819	6.84459	6.83196	6.45509	6.377	6.42543	6.32759	6.49174	6.22593	6.10277
A_23_P397376	10.8456	10.475	10.7655	9.89106	11.3609	10.7612	10.5091	10.4	10.0735	10.5064	10.0637	10.4181	10.513	10.5327	10.5124	10.5278
A_33_P3254012	2.279	5.33387	3.20289	3.84172	3.73948	1.56457	3.81908	3.81155	3.88975	4.36907	5.13713	3.3242	2.17952	4.06829	3.66743	3.82349
A_33_P3716108	1.50187	1.87534	1.54466	1.52286	1.57879	2.05514	1.61047	1.55451	1.54994	1.49999	1.5103	1.47199	1.55774	1.57552	1.90046	7.35936
A_24_P323084	8.62146	8.35161	8.40276	8.00833	8.2876	9.31258	9.19603	8.98171	8.79547	8.71769	8.98171	9.46823	8.54353	8.3672	8.94872	9.40147
A_33_P3308434	5.86035	5.28319	5.30202	5.63047	5.92743	5.38527	5.68826	5.04399	5.75666	5.93569	5.57381	5.68678	5.5613	5.43894	5.97814	5.25736
A_23_P10121	10.6514	11.1654	11.219	9.54675	10.4833	11.2622	11.1632	11.5253	10.8174	10.7704	12.2819	10.6923	11.4937	11.929	11.381	11.2622
A_33_P3217709	4.62729	4.63866	4.54677	4.98835	4.99588	4.74434	4.661	5.22524	4.64056	4.72641	4.69864	4.33268	4.86189	4.91331	4.46219	4.36288
A_19_P00319788	4.38651	5.76726	4.4094	6.95123	4.50113	4.52883	4.06443	4.13493	3.98289	3.58439	4.25635	4.02021	4.34418	4.57699	4.22167	5.99335
A_33_P3221808	1.47917	2.67671	1.45613	5.65876	1.547	1.53025	1.57053	1.527	1.52172	1.47672	1.4893	1.45936	1.52934	1.54256	1.74589	1.57605
A_33_P3299165	3.09937	5.44123	3.61919	5.20503	3.23332	2.71804	1.56561	2.3833	4.5502	1.71013	1.48564	1.68157	1.52475	2.23455	4.0825	2.54959
A_33_P3292064	1.47093	2.4631	1.4495	1.49345	1.53829	1.52228	1.56125	1.51678	2.04828	1.46947	1.48239	1.45568	2.49242	3.41291	1.70567	1.56193
A_23_P212339	10.5338	10.5343	10.8226	10.0341	10.1753	10.3008	10.4833	10.5085	10.5018	10.3911	10.2792	10.3483	10.4964	10.3505	10.3039	10.1067
A_33_P3304212	10.6041	10.831	10.8982	11.0347	11.2096	10.7102	10.8842	10.5769	10.9	11.0622	11.1473	11.1787	10.8665	11.1112	10.8108	10.5003
A_33_P3871347	10.9664	9.9763	10.3091	9.93417	10.4458	10.9896	11.0981	11.0382	10.8642	10.9428	10.7567	10.517	10.8935	10.53	10.7022	10.6698
A_24_P222599	8.70489	9.00005	9.19024	8.89523	8.81204	8.85397	8.5841	8.82541	8.84785	8.84611	8.51689	8.85903	8.92582	9.00587	8.93473	8.79384
A_33_P3299487	4.49454	4.12813	3.9237	7.83019	4.27083	4.13807	2.90254	3.77378	3.96083	5.16762	3.95962	3.22891	3.81128	4.26409	3.9807	5.06101
A_24_P370887	11.2881	11.4678	11.6368	11.5259	11.0426	11.0942	11.3497	11.0388	11.6197	11.6868	11.6307	11.2881	11.3993	11.587	11.1753	11.2919
A_19_P00323394	2.19211	2.11792	1.94263	2.14418	1.50777	1.49274	2.04043	1.48298	2.52132	1.69028	2.56921	1.43628	2.1803	2.76624	1.59806	1.51255
A_33_P3210223	2.73727	2.80918	1.42365	2.12808	1.50443	2.11476	2.96216	3.52318	1.47979	1.43588	2.84753	2.09272	2.27709	1.49485	1.59025	1.50708
A_23_P133036	1.98848	1.49619	1.66079	1.46605	1.5037	2.15711	1.54007	1.52442	1.4725	1.43729	1.46007	1.45766	2.04786	2.00285	1.59003	1.51898
A_23_P202837	9.90584	9.5418	9.22922	8.07868	9.96785	9.99197	9.74834	10.0047	8.05037	9.33961	10.0865	9.83079	8.72005	9.51757	9.92068	9.77225
A_23_P317729	1.44966	1.44061	1.4267	1.97619	1.49136	1.48628	1.51426	1.50446	1.46999	1.44059	1.4554	1.69051	1.46617	3.02198	1.57086	1.50927
A_23_P2006	2.06845	1.41948	2.08604	1.44817	1.49156	1.47406	1.50754	1.50247	1.46741	1.42368	1.82677	1.42499	1.47071	3.5276	1.56147	1.48708
A_24_P6626	2.0008	1.41727	1.40782	1.44481	3.35486	1.47098	1.50399	1.46451	1.88557	1.42129	1.44088	1.42263	1.46753	3.55265	1.5552	2.98648
A_24_P287780	7.19051	6.41685	6.35165	6.27129	6.73599	6.2612	6.50645	6.49702	6.18149	6.36839	7.32244	6.41918	6.84568	6.59662	6.28019	6.69871
A_23_P168610	8.20115	7.34859	7.46773	9.25241	7.58399	7.85732	8.17339	8.45731	9.51372	8.50623	8.81148	8.54068	7.66513	8.29956	7.93695	7.7494
A_23_P110184	3.58467	3.69191	4.02924	4.21719	2.66988	2.7081	3.47413	3.49231	4.18677	3.74786	3.98888	3.60778	3.09968	3.88141	2.94689	3.18435
A_33_P3364721	2.65855	1.70167	1.39385	1.43415	2.7046	3.92929	2.68509	1.52518	2.16201	1.4099	1.43224	1.74468	2.30192	2.1465	1.53216	1.46174
A_33_P3409575	4.78164	3.79746	3.60778	3.61169	4.02179	6.25897	4.06175	4.75895	4.39375	3.99774	4.55942	3.95431	4.11793	3.55768	4.16748	4.6681
A_19_P00806708	1.40561	2.74371	1.38965	1.42627	1.47379	6.05603	1.48717	1.44832	1.44605	1.40489	1.42799	1.40928	1.44821	1.45538	1.52233	1.4532
A_23_P37676	4.21145	6.11269	4.85103	6.07407	3.2215	4.73599	3.76559	4.90977	4.41672	4.33221	4.37678	4.21459	4.61097	4.23224	4.41047	3.61321
A_33_P3307073	1.3997	1.3931	1.38208	4.28276	1.46679	1.4459	1.48096	1.44321	1.43856	2.01064	1.42296	1.40248	1.44012	1.44746	1.50843	1.4435
A_19_P00802181	1.3984	3.35913	3.50216	2.00049	1.46523	1.44303	1.47909	7.41352	1.6708	2.30088	1.47891	1.40025	1.43718	2.10463	1.50346	1.44083
A_33_P3851174	1.39681	1.38838	1.3787	1.4146	1.46368	1.44003	1.47711	6.39197	1.43361	1.4536	1.42055	1.39856	1.43473	1.46901	1.5001	1.43816
A_23_P114626	3.03465	1.86823	2.10563	3.27648	2.31049	2.27453	3.44423	3.35616	2.20564	1.81884	2.21862	2.81394	4.634	4.14716	1.6505	1.77382
A_33_P3361102	2.85666	4.10446	2.36369	2.76735	3.19072	3.80232	2.65014	4.36494	3.01294	2.4864	2.06724	3.14212	3.47088	3.2155	1.42321	2.04376
A_33_P3343066	2.49329	2.43324	1.41464	1.4339	1.47594	3.54042	1.50873	1.49345	1.44118	1.40595	1.43779	1.43656	1.44597	1.4567	1.51955	2.94169
A_23_P98205	3.05571	1.70218	1.43351	2.24401	1.49735	3.78224	2.53572	2.87414	2.89034	1.80834	1.45026	1.88847	1.8287	2.13313	1.58722	1.49821
A_24_P318073	8.67862	8.46991	8.79896	8.14932	8.28363	8.16749	8.20412	8.30728	8.72102	8.87254	8.99497	8.69225	8.69731	8.71682	8.44306	8.54295
A_23_P73493	9.68055	9.62997	9.80747	9.15194	8.91628	9.33705	8.99425	9.11181	9.7543	9.54595	9.22029	9.40419	9.65379	9.90834	9.47349	9.49395
A_24_P167683	5.16023	5.44326	5.44741	5.30454	5.40476	5.62441	5.97287	4.97977	5.48728	5.71717	7.68523	5.25736	5.8407	5.76148	4.96259	5.54249
A_24_P377499	4.58864	3.86506	4.20154	4.21835	5.20395	2.60763	3.76019	3.77767	2.57464	4.10893	3.6975	3.96111	3.75623	4.2259	3.63358	2.65285
A_19_P00807244	1.38334	1.37322	1.36582	1.39699	1.55151	1.42542	2.4641	1.43797	1.41644	1.38142	1.41804	2.96856	1.41444	1.42591	1.48066	1.42284
A_33_P3270863	2.05776	1.91405	4.80164	4.29636	4.91277	4.03388	4.06311	2.46923	4.61676	2.73645	4.50688	3.61919	4.17814	3.02483	4.42349	3.38776
A_24_P393565	6.04875	5.68205	6.5102	5.37592	5.69437	6.26037	6.24268	6.041	6.62924	6.16048	5.5964	6.27884	6.87632	6.0122	6.15263	6.13547
A_19_P00807553	1.38429	1.3731	1.36818	2.00576	1.45594	1.42706	1.47274	2.87466	1.41671	2.84071	2.11278	1.3921	1.41333	2.35558	1.48298	3.41701
A_23_P64770	11.2365	11.1602	11.1892	11.017	11.1994	11.0889	11.1602	11.1674	10.9973	11.1617	11.2964	11.2234	11.0079	11.1306	11.0415	11.0316
A_23_P103511	8.05003	4.70183	4.98167	7.36415	7.06255	6.7142	7.88894	7.39542	6.37391	5.70927	7.29367	7.36214	7.22264	6.56619	6.48266	5.949
A_33_P3386203	1.38724	1.37492	1.37181	5.38707	1.45951	5.75399	1.47805	1.44756	1.41847	1.38244	1.42598	1.39596	2.1141	1.42657	1.48917	1.42634
A_23_P31755	2.71257	2.01921	1.8375	1.45635	1.4767	4.31372	2.67323	1.48572	1.47387	1.44609	1.47646	1.85548	2.21978	1.49021	1.59703	1.50318
A_23_P122144	3.45189	4.02447	3.52543	4.0194	2.40821	3.46355	2.36972	2.43408	3.58005	3.47222	1.79878	2.39736	2.86003	2.77841	1.70096	2.71935
A_19_P00316981	1.39108	1.379	2.18816	1.40102	2.0789	2.99458	1.48346	1.4549	1.42227	1.38539	1.43265	1.64126	1.6507	1.42918	1.49762	1.43076
A_19_P00331141	5.1295	5.52311	5.29279	5.7738	6.14997	5.57263	5.67292	5.99086	5.34262	5.63256	5.74732	5.15675	5.50277	5.54301	5.46661	5.61595
A_33_P3414472	2.16775	3.01787	2.07534	1.40524	3.46006	3.41405	1.49113	2.87622	1.42806	2.85422	2.54758	2.88256	3.60334	1.43343	1.51053	3.09504
A_23_P386168	10.2444	10.2119	10.1067	9.65862	10.2946	10.3728	10.7321	9.86492	10.0874	10.1871	10.7787	10.1876	9.80462	9.91839	10.1373	10.3101
A_23_P6943	3.95916	3.43115	2.12467	2.55102	1.96632	2.89669	1.497	1.46975	1.92788	4.0408	2.91765	1.41427	2.9015	2.33083	1.52031	2.46627
A_33_P3252068	6.66428	6.2488	6.37326	6.41941	6.94885	6.84422	6.76047	6.31728	6.247	6.54043	6.22564	6.61771	7.02597	6.30295	6.32886	6.25489
A_23_P101655	9.46035	9.71596	9.09221	9.51027	9.96523	9.30088	9.79899	9.33195	8.77778	9.40063	10.4347	9.71738	9.24108	9.1062	9.74239	9.38809
A_33_P3293446	7.98756	8.47053	8.37565	9.12354	7.66568	8.04051	8.76333	8.96283	8.79171	8.42198	8.60442	9.125	7.98574	8.32449	7.94116	8.5302
A_23_P133722	1.38919	1.37687	1.36953	1.37905	1.41087	1.39681	1.42166	1.42044	1.39613	1.37845	1.40183	1.37561	2.97673	1.39566	1.45886	1.41585
A_19_P00804485	2.36972	3.8609	2.95473	3.77523	2.94749	3.24602	1.5215	3.32751	3.35913	2.96216	2.17675	2.40068	3.59907	3.29561	1.56168	3.26045
A_23_P408955	5.85188	5.87914	4.3569	3.05168	8.33951	4.36192	5.57494	5.05911	3.45506	5.03683	8.25658	4.29835	3.73164	4.7456	5.61412	4.65616
A_24_P188071	11.2338	12.3564	11.3744	11.1351	12.5861	11.376	11.4872	11.8015	11.3405	11.579	11.2939	11.7058	11.319	11.9489	11.6226	11.4145
A_33_P3275070	3.43037	4.06336	2.78451	1.95846	1.50781	3.95058	3.72063	2.84571	3.23617	3.25275	2.80468	4.01647	2.19811	6.42021	1.59353	3.46443
A_33_P3281567	7.16395	6.22207	6.52811	6.82914	8.04673	6.42873	6.66526	6.80424	6.65991	6.72523	6.58195	6.46134	6.53434	6.63345	6.789	7.25183
A_33_P3264514	5.28378	4.16806	5.22544	6.44826	4.53659	4.2981	5.78186	5.69264	6.56704	6.06541	5.48347	5.95444	5.78873	6.21094	4.03467	4.17881
A_23_P106859	9.68346	9.69786	9.60241	9.84831	9.28567	9.51911	9.48054	9.67017	9.77967	9.70323	9.41562	9.89927	9.48944	9.66905	9.41775	9.54069
A_33_P3310401	3.96484	1.43031	1.88906	1.45577	1.52686	1.50199	1.56596	5.61671	2.02412	1.48746	2.23971	1.94515	2.37976	1.48759	1.66312	3.17642
[truncated: 40,406 more rows]
